# Supplementary material for: Genetic variants differentially associated with rheumatoid arthritis and systemic lupus erythematosus reveal the disease-specific biology
Source: Sci Rep. 2019 Feb 25;9:2739. doi: 10.1038/s41598-019-39132-2 (PMC6390106; doi:10.1038/s41598-019-39132-2)
Supplement: Supplementary file 2 — Supplementary Dataset [file 41598_2019_39132_MOESM2_ESM.xlsx]

## Sheet: Supplementary Table S2
Supplementary Table S2. Top ranked RA-specific nonMHC variants between RA and SLE
RankRA	rs_id	CHR	BP	EA	NEA		BETA_RA	SE_RA	P_RA		BETA_SLE	SE_SLE	P_SLE		Q		S_RA	S_SLE
1	rs6679677	1	114303808	A	C		0.59333	0.02207	3.1e-149		0.33647	0.05193	4.54552e-13		20.7227		122.382	29.4952
2	rs12130666	1	113912281	T	C		-0.24846	0.01926	3.7e-28		0.02956	0.05177	0.567049		15.705		51.1233	2.26279
3	rs3789598	1	114318727	A	C		0.20701	0.01633	2e-41		0.10436	0.02686	0.000965918		10.6636		41.3959	12.6876
4	rs34185821	4	26085480	A	G		-0.13926	0.0173	2.2e-16		-0.0202	0.03032	0.418969		20.8663		36.7708	3.0433
5	rs12086096	1	113856853	A	G		0.157	0.01715	6.5e-17		-0.01005	0.03965	0.841775		14.9529		35.3995	0.980133
6	rs17374222	15	69995344	A	C		0.13103	0.01759	4e-17		0.02956	0.02889	0.304984		22.5422		35.3674	4.85797
7	rs1426078	15	69969105	A	G		0.13976	0.01744	2.5e-14		0	0.02973	0.947452		16.4414		32.4942	0
8	rs4239702	20	44749251	T	C		-0.13926	0.02293	4.2e-14		0.06766	0.03233	0.0220084		27.2537		31.7055	10.9254
9	rs17032085	1	114532457	A	G		-0.35667	0.02835	7.2e-39		0.19062	0.05962	0.000512011		6.32651		31.6443	8.0419
10	rs1217390	1	114451307	T	C		0.13976	0.01744	1.3e-16		-0.03046	0.03062	0.301089		9.62078		24.8566	3.08553
11	rs736202	1	113819380	T	C		0.19062	0.02869	2.1e-10		-0.05129	0.06069	0.363862		12.9861		23.9429	3.04547
12	rs188515420	1	114144768	A	G		-0.65393	0.07301	2.4e-21		0.20701	0.1621	0.188423		6.31943		22.5158	3.21031
13	rs1503836	1	114541498	T	G		0.13976	0.01314	2.5e-19		0.06766	0.03233	0.0103534		4.26838		21.9745	4.32372
14	rs12038879	1	113922029	T	C		-0.13926	0.02293	9.5e-11		-0.0202	0.04004	0.568818		11.9435		20.9888	1.7435
15	rs34536443	19	10463118	G	C		0.37844	0.04672	4.6e-16		-0.67334	0.10781	2.02551e-11		6.29926		20.3301	15.6755
16	rs9378774	6	382897	A	G		-0.09431	0.02195	3.9e-05		0.08618	0.03176	0.00450797		21.8562		20.0868	12.6857
17	rs11571302	2	204742934	T	G		-0.13926	0.0173	2.9e-18		-0.05129	0.03125	0.0913479		6.06553		19.8251	4.04219
18	rs773566	1	113821584	T	C		-0.11653	0.01691	4.8e-12		0.0198	0.02916	0.5984		8.23469		19.7751	1.9485
19	rs2271194	12	56477694	A	T		-0.08338	0.01637	6e-07		0.05827	0.03263	0.0268925		15.0558		19.7635	6.92914
20	rs77345082	4	26103690	T	G		-0.12783	0.0282	7.6e-06		-0.11653	0.04915	0.0310982		18.5962		19.5477	10.2241
21	rs7072793	10	6106266	T	C		-0.10536	0.01673	6.2e-11		0	0.02973	0.975599		9.53863		19.4501	0
22	rs2542162	18	12820900	T	C		-0.09431	0.01655	8.9e-09		0.0198	0.02916	0.42411		11.5825		19.3937	2.31088
23	rs17887186	21	34779202	A	G		-0.11653	0.02789	1e-06		0.10436	0.03978	0.0141083		20.6721		18.9969	11.9278
24	rs9503757	6	438372	A	G		-0.08338	0.01637	1.2e-06		0.03922	0.02862	0.229547		13.8267		18.9397	5.09562
25	rs4722755	7	28152836	A	G		-0.13926	0.02851	1.5e-06		0.07696	0.04949	0.104244		14.3317		18.4917	5.88703
26	rs7731626	5	55444683	A	G		-0.19845	0.0243	7.9e-23		-0.11653	0.02789	0.000184467		4.90439		18.0858	9.25298
27	rs3752954	1	114242122	T	C		0.09531	0.01822	9e-07		0.0198	0.02916	0.561342		11.2075		17.5123	2.27317
28	rs117592853	13	103668066	A	T		0.35066	0.07659	4.6e-06		-0.17435	0.11868	0.120904		13.8156		17.0177	5.46047
29	rs62099360	18	12870175	A	C		-0.23572	0.04332	1.3e-08		-0.05129	0.08853	0.56211		8.47984		15.8454	1.68708
30	rs9603603	13	40300328	T	G		0.10436	0.01806	3.4e-10		-0.01005	0.03002	0.729616		7.24673		15.5556	0.901211
31	rs11911351	21	35938726	A	C		-0.10536	0.02219	3.4e-06		0.04879	0.04196	0.183143		10.5467		15.4198	3.7762
32	rs6602705	10	6487428	T	C		0.06766	0.01411	2.4e-05		-0.04082	0.03093	0.135909		10.182		15.3011	4.21124
33	rs4576655	1	154418749	T	C		-0.07257	0.0162	1.8e-05		0.03922	0.02862	0.122755		11.5548		15.2273	4.65821
34	rs75567496	12	57934124	A	G		0.20701	0.03988	1.9e-06		-0.07257	0.09027	0.477861		8.0259		14.7056	2.27751
35	rs12240985	10	6058420	G	C		0.21511	0.04336	3e-06		-0.08338	0.09117	0.367196		8.74174		14.668	2.70401
36	rs624988	1	117263790	T	C		0.08618	0.01385	4.6e-08		0.00995	0.02944	0.75796		5.48967		14.5791	0.791878
37	rs622998	10	6542361	A	G		0.07696	0.01398	8.8e-07		-0.01005	0.03002	0.803664		6.90357		14.4642	0.879614
38	rs143937499	6	152526265	A	T		1.02245	0.24799	3.9e-05		-0.10536	0.21437	0.61564		11.8373		14.1851	1.69098
39	rs41415450	1	27701634	A	G		-0.19845	0.05313	7.4e-05		0.07696	0.04949	0.120881		14.3873		14.1678	5.89844
40	rs10814140	9	34737018	A	G		-0.08338	0.01637	3.3e-07		0.00995	0.02944	0.808016		7.67653		14.1122	0.936414
41	rs17254371	3	173222031	T	C		-0.28768	0.06983	2.2e-05		-0.05129	0.07014	0.468157		11.7295		14.1094	2.50442
42	rs6467784	7	138314452	A	G		-0.11653	0.02789	0.00012		-0.05129	0.04125	0.168692		11.359		14.0818	4.19062
43	rs11751293	6	164529833	A	G		0.54812	0.13635	8.4e-05		-0.23572	0.17809	0.164936		12.213		14.0486	4.6256
44	rs13149231	4	38716483	T	C		-0.06188	0.01603	0.00024		0.02956	0.01944	0.199245		13.17		14.0091	5.51824
45	rs115539714	1	203931528	A	C		-0.31471	0.07765	2.5e-05		0.07696	0.08268	0.292421		11.9238		13.9951	3.21419
46	rs10400124	10	6178305	T	C		-0.07257	0.0162	1.6e-05		0.02956	0.02889	0.279867		9.50761		13.8127	3.15495
47	rs114005634	2	214282216	A	G		0.55389	0.14014	8.4e-05		-0.21072	0.16987	0.212077		12.0554		13.7231	4.30705
48	rs117736438	8	17534413	T	C		-0.19845	0.0475	5e-05		-0.05129	0.06069	0.408762		10.5008		13.5385	2.73859
49	rs77130284	2	204805211	T	C		0.11333	0.02663	9.2e-06		-0.07257	0.05211	0.164184		10.0913		13.5191	4.42395
50	rs12722522	10	6078553	A	G		-0.09431	0.02729	0.00031		0.13103	0.05106	0.00553136		15.1492		13.4508	9.98814
51	rs10757468	9	2415797	G	C		-0.09431	0.02195	1.2e-05		0.0198	0.02916	0.551228		9.7748		13.4331	2.12291
52	rs117868507	16	9866142	T	C		0.64185	0.16782	0.00013		-0.22314	0.1807	0.211099		12.3028		13.415	4.33133
53	rs9960807	18	12770851	A	G		-0.09431	0.02195	4.8e-05		-0.05129	0.04125	0.249558		9.70949		13.3882	3.87442
54	rs7006626	8	81247676	A	C		-0.09431	0.02195	3.4e-06		-0.0202	0.03032	0.408523		9.35871		13.1441	2.03812
55	rs7583545	2	95543914	A	G		0.23111	0.05376	2.6e-05		0.02956	0.03816	0.453295		9.34638		13.1426	2.3682
56	rs114825435	5	25672072	A	G		-0.19845	0.05871	0.00032		-0.24846	0.1006	0.00702774		14.7214		12.9692	9.47618
57	rs186758851	1	114194164	G	C		-0.8916	0.11135	4.8e-16		0.58779	0.15101	8.74866e-05		2.62196		12.9656	6.30274
58	rs12459619	19	16423339	T	C		-0.12783	0.0282	4.3e-06		-0.01005	0.03002	0.838663		8.1772		12.9624	0.957321
59	rs144536148	10	9043827	A	G		0.18232	0.0369	7.9e-07		-0.0202	0.04957	0.702203		6.88251		12.9623	1.06907
60	rs474950	2	14096315	A	T		0.09531	0.0271	0.00022		0.04879	0.02835	0.167878		13.5		12.9222	6.32332
61	rs1542994	2	65554415	A	G		0.09531	0.01822	1e-06		-0.01005	0.03002	0.738439		5.89479		12.7006	0.812811
62	rs139977996	1	114588810	T	C		-0.57982	0.11385	1.6e-07		0.11333	0.14905	0.477361		6.1861		12.6668	1.89113
63	rs12607917	18	60095986	T	C		-0.08338	0.02171	0.00018		-0.04082	0.03093	0.197245		10.8024		12.623	4.33763
64	rs7608424	2	100796543	T	G		-0.10536	0.01673	9.3e-11		0.03922	0.02862	0.214008		3.98045		12.5645	2.73403
65	rs12048950	1	154394966	T	C		-0.09431	0.02195	3.9e-05		-0.04082	0.04084	0.283126		8.49423		12.5223	2.91306
66	rs17041609	2	51570317	G	C		-0.24846	0.06154	8.2e-05		0.10436	0.09608	0.297569		9.5619		12.4845	3.35872
67	rs4958148	5	133072525	A	G		0.07696	0.01855	7.2e-05		-0.03046	0.03062	0.322379		9.00302		12.4485	2.98483
68	rs4686380	3	9941656	A	G		0.11333	0.03093	0.00015		-0.06188	0.04167	0.119646		11.3992		12.3709	5.01376
69	rs144481336	9	110863130	A	G		0.23902	0.0641	0.00013		-0.12783	0.09011	0.144048		11.0052		12.3702	4.70608
70	rs149768544	4	53406426	A	G		-0.11653	0.03329	0.00081		-0.07257	0.0421	0.0848926		12.4135		12.3331	6.07327
71	rs150458859	13	73331716	A	G		0.38526	0.09763	0.00011		-0.23572	0.17351	0.163131		9.72861		12.3082	4.23738
72	rs12466919	2	61092858	T	C		0.11333	0.0179	1.2e-13		0.04879	0.02835	0.125238		3.70545		12.1874	3.31282
73	rs269674	1	166498143	T	C		-0.13926	0.02851	5.7e-06		0.0198	0.03852	0.519706		6.21381		12.1761	1.28132
74	rs13127615	4	187071787	A	G		-0.15082	0.03992	0.00018		-0.01005	0.03002	0.858164		10.3732		12.1682	1.07823
75	rs798034	1	117312119	A	G		0.10436	0.0312	0.0004		0.10436	0.04821	0.0512532		13.2107		12.1574	7.86791
76	rs117681132	12	25600690	T	C		-0.30111	0.0884	0.00051		-0.27444	0.13489	0.0385682		12.7358		12.1559	7.26075
77	rs62136943	2	55083881	T	C		-0.09431	0.02729	0.00026		-0.08338	0.04254	0.037855		12.3606		12.1499	6.89102
78	rs10816514	9	110224064	T	G		0.18232	0.04863	5.4e-05		-0.07257	0.06192	0.248511		10.4806		12.1373	3.79419
79	rs2146200	1	168982919	T	C		-0.09431	0.02195	3.8e-05		0.02956	0.03816	0.434765		7.91737		12.0897	2.17965
80	rs9615146	22	47679296	T	C		-0.09431	0.02195	9.9e-05		-0.01005	0.03002	0.61		7.8749		12.0572	0.939459
81	rs11811451	1	113816931	T	C		-0.12783	0.0282	5.4e-06		0	0.03927	0.996992		6.99097		11.9854	0
82	rs55811970	1	114355237	A	G		0.65233	0.08768	1e-13		0.39204	0.13808	0.00749725		2.53238		11.8394	4.51818
83	rs520308	9	136807238	T	C		-0.08338	0.027	0.00041		0.07696	0.03204	0.0178732		14.6443		11.8177	9.19192
84	rs6104466	20	44733314	A	G		0.06766	0.01873	5.9e-05		-0.05129	0.03125	0.126123		10.6595		11.794	5.35859
85	rs138137533	1	190484732	A	G		-0.34249	0.09779	0.00031		-0.17435	0.11868	0.135585		11.2959		11.771	4.93748
86	rs10009578	4	26065047	A	T		-0.05129	0.01586	0.003		0.03922	0.01926	0.105139		13.1602		11.7317	7.38725
87	rs75687479	10	25740147	T	C		0.29267	0.07098	9.4e-05		-0.06188	0.10288	0.564065		8.04648		11.6962	1.70617
88	rs193191516	20	45495091	T	C		-0.4943	0.11884	4.9e-05		-0.07257	0.16297	0.63875		7.89883		11.6899	1.2515
89	rs12654485	5	58407448	A	G		0.157	0.04585	0.00033		0.13103	0.07092	0.0410989		11.6325		11.6787	6.30141
90	rs10057387	5	172230003	T	C		-0.08338	0.02171	7.4e-05		-0.03046	0.03062	0.281433		9.19829		11.6481	3.01702
91	rs72687906	1	113922269	A	G		-0.40048	0.0507	5.7e-17		0.24686	0.09102	0.00493137		2.174		11.6467	3.99893
92	rs146711510	10	123459707	T	C		-0.31471	0.08362	0.00019		-0.10536	0.107	0.323381		9.56867		11.642	3.04592
93.5	rs72732515	5	36570759	T	G		-0.07257	0.02149	0.0016		0.04879	0.02835	0.123902		11.6379		11.5201	5.87104
93.5	rs2498610	9	10254545	G	C		-0.07257	0.02149	0.0013		0.04879	0.02835	0.140902		11.6379		11.5201	5.87104
95	rs189430858	6	94540732	T	C		0.58779	0.1382	2.5e-05		-0.0202	0.17832	0.916913		7.26271		11.4621	0.305282
96	rs79367369	19	9020616	A	T		0.23111	0.06099	0.00026		-0.07257	0.08099	0.357791		8.9717		11.35	2.68388
97	rs6973425	7	70117140	A	G		0.07696	0.01855	0.00024		-0.0202	0.03032	0.417132		7.47192		11.3406	1.82112
98	rs2586966	2	55827638	T	C		-0.28768	0.08156	0.00044		-0.17435	0.11868	0.132034		10.2943		11.317	4.71348
99	rs2420906	10	122798413	A	G		-0.07257	0.02149	0.00093		0.05827	0.03263	0.0358144		11.2143		11.3086	5.98019
100	rs190221781	6	96506816	A	T		-0.61619	0.1676	0.00028		0.05827	0.14194	0.667455		9.4305		11.2904	1.26069
101	rs867624	1	161467837	A	T		-0.11653	0.02243	6.8e-07		0.0198	0.03852	0.605963		4.7092		11.2741	1.11546
102	rs4671857	2	54339535	A	C		0.23902	0.05696	5.1e-05		-0.0202	0.05894	0.786633		7.12706		11.2026	0.914948
103	rs72685697	1	113869057	T	C		-0.52763	0.1016	7.9e-08		0.13976	0.14899	0.353512		4.62609		11.1697	2.01759
104.5	rs2275806	10	8095340	A	G		-0.09431	0.01655	4.2e-08		0.02956	0.02889	0.382119		3.78208		11.0822	1.98986
104.5	rs4472039	3	17047123	T	C		-0.09431	0.01655	1.7e-08		0.02956	0.02889	0.336023		3.78208		11.0822	1.98986
106	rs11579213	1	41421573	T	G		-0.07257	0.02149	0.001		-0.08338	0.04254	0.0363617		10.7069		11.0497	6.41352
107	rs28362859	6	44228815	A	C		-0.28768	0.05171	5.8e-08		0.10436	0.07667	0.216893		3.92954		11.0282	2.69823
108	rs116927672	20	62650937	A	G		0.58222	0.16222	0.0004		-0.16252	0.18017	0.358766		9.43638		11.0252	2.77094
109	rs117680401	7	140999496	T	C		-0.27444	0.0748	0.00024		0.07696	0.09065	0.380262		8.93989		10.9701	2.53842
110	rs10857944	1	112768598	A	C		0.157	0.04184	9.1e-05		0.00995	0.03889	0.705936		8.54188		10.9669	0.747759
111	rs11629070	14	69042991	A	G		-0.09431	0.02195	3.8e-05		0	0.02973	0.945713		6.5128		10.965	0
112	rs79356082	11	125736286	T	C		-0.69315	0.18604	0.00017		-0.01005	0.15063	0.934146		8.62981		10.9451	0.196
113	rs114057816	2	77079043	T	C		0.55389	0.1555	0.00036		-0.23572	0.20471	0.233321		9.43437		10.9408	3.53683
114	rs186637843	14	71083299	T	C		-0.40048	0.11537	0.00035		-0.24846	0.17073	0.128719		9.91835		10.9322	4.58318
115	rs4747731	10	31113388	T	C		-0.10536	0.02759	6.6e-05		0.03922	0.04235	0.241539		8.18222		10.9234	2.64905
116.5	rs10783844	12	58098425	A	C		-0.08338	0.02171	1.9e-06		0.0198	0.02916	0.544374		8.05529		10.9004	1.92716
116.5	rs1502000	16	55599570	A	C		-0.08338	0.02171	4e-05		0.0198	0.02916	0.503315		8.05529		10.9004	1.92716
118	rs11259097	10	6521534	A	G		0.07696	0.01855	0.00018		-0.04082	0.04084	0.318564		6.89467		10.8938	2.62448
119	rs57002461	5	84470583	A	G		-0.19845	0.04179	4.8e-06		0.02956	0.06064	0.565098		5.25919		10.8903	1.1179
120	rs2103514	22	39232459	T	C		-0.06188	0.01603	0.00031		0.00995	0.01982	0.52		7.94029		10.8776	1.41461
121	rs193133146	11	102759404	G	C		0.47623	0.13068	0.00033		-0.18633	0.17951	0.284008		8.90418		10.8744	3.09736
122.5	rs7567506	2	17449176	T	C		0.06766	0.01873	0.0012		-0.04082	0.03093	0.142644		9.00047		10.8374	3.95937
122.5	rs12188736	5	158161210	T	C		0.06766	0.01873	0.0011		-0.04082	0.03093	0.130004		9.00047		10.8374	3.95937
124	rs146375102	5	30890630	G	C		0.4947	0.14052	0.00031		-0.23572	0.19157	0.22101		9.45193		10.8234	3.78294
125	rs6585173	10	114455827	T	C		-0.08338	0.027	0.00049		-0.06188	0.03157	0.0696265		12.2274		10.7986	6.85399
126	rs77287774	10	31330221	A	C		0.21511	0.05826	0.00018		-0.05129	0.07014	0.520197		8.53624		10.7876	2.13649
127	rs34619612	18	12896029	T	C		0.12222	0.03067	7.4e-06		0.03922	0.0513	0.363515		7.29574		10.7637	2.06502
128	rs56196737	21	43858606	A	C		-0.11653	0.03329	8.1e-05		-0.07257	0.05211	0.193057		9.35195		10.7047	4.2588
129	rs4445501	1	198897111	A	G		-0.06188	0.01603	0.00031		0.02956	0.02889	0.334668		7.6597		10.6837	2.8318
130	rs2047229	12	56783240	T	C		0.10436	0.02248	6.2e-05		0.0198	0.02916	0.604693		5.27449		10.6617	1.55944
131	rs78280798	12	106096487	A	G		-0.24846	0.06731	0.00021		0.07696	0.09065	0.384539		8.307		10.639	2.44692
132	rs112523587	8	2536755	T	G		0.66269	0.18171	0.00025		-0.06188	0.16934	0.73111		8.50969		10.6387	1.06598
133	rs117581562	17	68687486	A	G		-0.56212	0.14002	6.5e-05		0.0198	0.15051	0.878482		6.95975		10.591	0.347054
134	rs36002103	6	23936786	T	C		0.09531	0.02268	0.00044		-0.0202	0.04004	0.656157		6.30084		10.5486	1.26636
135	rs10070552	5	117455252	T	C		-0.13926	0.03403	5.1e-05		0.0198	0.05225	0.748707		6.50705		10.4389	0.966654
136	rs187653072	7	102976385	T	C		-0.24846	0.07301	0.00065		-0.12783	0.09974	0.183252		9.26753		10.3599	3.90162
137	rs56241316	1	152901748	A	G		-0.05129	0.01586	0.0026		-0.06188	0.03157	0.0287169		10.2607		10.359	6.27862
138	rs148404442	5	157242270	T	G		-0.30111	0.07667	0.00011		-0.03046	0.09999	0.726056		6.92471		10.3348	0.80163
139	rs72826867	6	14869699	T	C		0.99325	0.27954	0.00038		0.05827	0.15984	0.695452		8.43066		10.3168	1.0585
140	rs143246675	12	92735124	T	C		-0.43078	0.11228	9.7e-05		-0.05129	0.14002	0.736541		7.21435		10.3051	0.983878
141	rs118143847	16	73807823	G	C		-0.21072	0.06497	0.0014		-0.19845	0.11135	0.0553772		10.0735		10.294	5.65653
142	rs147841136	14	47492111	G	C		-0.52763	0.13585	0.00011		-0.03046	0.16104	0.830684		7.01669		10.2881	0.501028
143	rs190241692	2	207104642	T	C		0.14842	0.03403	9e-05		0.00995	0.04817	0.816812		5.5123		10.2399	0.484968
145	rs1511467	6	23918873	T	C		0.07696	0.01855	0.00019		-0.01005	0.03002	0.727443		6.07944		10.2295	0.825443
145	rs1436284	8	31282884	T	C		0.07696	0.01855	0.00023		-0.01005	0.03002	0.667804		6.07944		10.2295	0.825443
145	rs4740131	8	81094701	A	G		0.07696	0.01855	5.2e-07		-0.01005	0.03002	0.681397		6.07944		10.2295	0.825443
147	rs142038274	8	134127521	T	C		0.60977	0.144	2.5e-05		0.06766	0.17235	0.704392		5.82633		10.2212	0.947585
148	rs6496513	15	89168479	G	C		0.08618	0.02288	0.0005		-0.04082	0.04084	0.274842		7.36014		10.2186	2.71163
149	rs12120810	1	245771400	A	G		-0.19845	0.05313	0.00013		0.03922	0.06874	0.569564		7.48372		10.2181	1.56083
150	rs2014857	18	12774326	T	C		-0.11653	0.02243	5.1e-08		0.02956	0.03816	0.492603		3.86047		10.2077	1.52201
151	rs61311137	8	139448919	T	G		0.37844	0.10397	0.00033		-0.16252	0.16302	0.306209		7.82762		10.1837	2.78921
152	rs11079872	17	47588761	T	C		0.23902	0.05335	1.8e-05		0.05827	0.05902	0.316594		5.16157		10.1787	2.24304
153	rs11251843	10	3339644	A	T		0.20701	0.05871	0.00023		0.0198	0.05225	0.698057		8.32822		10.1755	1.09359
154	rs281714	8	108545891	A	G		-0.07257	0.02149	0.00063		-0.04082	0.03093	0.166868		9.0641		10.1668	3.97334
155	rs6722564	2	88739292	T	C		0.08618	0.01839	3e-05		-0.01005	0.03002	0.849945		4.6763		10.1339	0.723947
156	rs1428022	5	5253439	T	G		-0.11653	0.03329	0.00044		0.03922	0.04235	0.313531		8.35981		10.121	2.67764
157	rs75198765	5	171210598	T	C		-0.41552	0.11693	0.00038		-0.04082	0.10958	0.73505		8.10915		10.1194	1.06079
158	rs191628553	9	34764733	T	G		-0.11653	0.02789	1.7e-06		0	0.03927	0.911619		5.85316		10.1084	0
159	rs76054625	1	114878078	T	G		-0.12783	0.03905	0.00057		0.06766	0.04993	0.169158		9.5115		10.0957	4.17922
160	rs9964712	18	12884393	T	C		0.13976	0.03431	6.6e-05		-0.03046	0.05951	0.616528		6.14054		10.094	1.26836
161	rs113855970	16	11808444	T	C		0.09531	0.0271	0.00034		-0.07257	0.05211	0.164537		8.16951		10.0523	3.98047
162	rs113342401	14	47338625	T	C		-0.44629	0.12019	0.00028		-0.03046	0.12939	0.799058		7.2879		10.0242	0.635521
163	rs75527499	14	55921067	T	C		0.21511	0.05087	8.6e-05		-0.01005	0.08085	0.920817		5.55616		9.9675	0.293004
164	rs76585717	12	84764837	A	G		-0.22314	0.06009	9.4e-05		-0.0202	0.06813	0.737036		7.17532		9.94709	0.794207
165	rs140991036	12	75535034	A	T		-0.22314	0.06573	0.0011		0.12222	0.09826	0.245224		8.5345		9.91751	3.63375
166.5	rs11811788	1	173150727	G	C		0.06766	0.01411	0.00024		0	0.02973	0.992642		4.22717		9.85893	0
166.5	rs12361570	11	108374130	A	C		0.06766	0.01411	3.6e-05		0	0.02973	0.929036		4.22717		9.85893	0
168	rs34697596	12	56827753	A	G		-0.16252	0.04589	0.00051		-0.11653	0.08919	0.152234		7.73987		9.85271	3.63487
169	rs2717826	7	148136415	A	G		-0.15082	0.03992	0.00011		-0.0202	0.03032	0.566368		6.78958		9.84441	1.73598
170	rs139827566	4	92444894	A	G		0.26236	0.0696	0.0001		-0.06188	0.10288	0.552959		6.81414		9.83997	1.57009
171	rs274302	10	25247473	A	G		0.08618	0.02288	0.00029		0.03922	0.04235	0.293192		6.78681		9.81258	2.41261
172	rs6001540	22	39735055	A	G		-0.09431	0.03258	0.0054		-0.13926	0.06074	0.02		11.4833		9.80935	7.76936
173	rs386921	2	17623246	T	C		-0.08338	0.02171	0.00028		0.00995	0.02944	0.649044		6.5099		9.79917	0.862328
174	rs699728	1	117265645	A	G		0.08618	0.02288	9.3e-05		0.02956	0.03816	0.41397		6.76662		9.79798	2.01503
175	rs75399887	13	101628475	A	G		0.3001	0.08348	0.00026		-0.08338	0.11385	0.452886		7.3784		9.76483	1.98934
176	rs188626982	11	15312516	T	C		-0.71335	0.20339	0.00042		-0.17435	0.24584	0.465085		7.74041		9.75787	1.97311
177	rs4103818	3	3815164	A	G		-0.06188	0.02126	0.0053		0.06766	0.03233	0.0134167		11.2079		9.74425	7.00629
178	rs10988173	9	131761277	A	G		0.23902	0.06054	0.00021		-0.01005	0.08085	0.889611		6.08087		9.73587	0.306527
179	rs72981271	19	11264792	T	C		-0.09431	0.02195	2.7e-06		-0.01005	0.03002	0.866054		5.13357		9.73494	0.758517
180	rs111480654	4	27782743	T	C		-0.43078	0.08644	4.8e-07		0.13976	0.12177	0.258573		3.79791		9.7121	2.23674
182	rs962992	10	9053073	G	C		0.08618	0.02288	1.4e-05		0.00995	0.02944	0.758144		6.64719		9.71112	0.871373
182	rs6826625	4	175806653	A	C		0.08618	0.02288	8.4e-05		0.00995	0.02944	0.71039		6.64719		9.71112	0.871373
182	rs79038360	5	14535778	A	G		0.08618	0.02288	0.00089		0.00995	0.02944	0.741313		6.64719		9.71112	0.871373
184	rs12951083	17	8760339	T	C		-0.31471	0.08951	0.00042		0.07696	0.11006	0.459646		7.62254		9.70708	1.93057
185	rs113754252	2	143573663	A	G		0.27003	0.07586	0.00038		0.04879	0.08896	0.573124		7.43646		9.70694	1.49561
186	rs6941603	6	138265348	A	C		0.05827	0.0189	0.00011		0.04879	0.02835	0.0706919		9.87296		9.68739	5.40756
188.5	rs816957	20	62689609	T	C		-0.08338	0.02171	0.00061		-0.01005	0.03002	0.652623		6.35993		9.68564	0.844271
188.5	rs342766	3	32526818	A	G		-0.08338	0.02171	0.00015		-0.01005	0.03002	0.702788		6.35993		9.68564	0.844271
188.5	rs12502605	4	26031528	T	C		-0.08338	0.02171	2.1e-05		-0.01005	0.03002	0.684381		6.35993		9.68564	0.844271
188.5	rs9388907	6	96190124	G	C		-0.08338	0.02171	0.00027		-0.01005	0.03002	0.766897		6.35993		9.68564	0.844271
191	rs10760118	9	123641616	T	C		-0.08338	0.01637	7.3e-07		0.0198	0.02916	0.480269		3.61484		9.68407	1.29099
192	rs2074630	17	56393714	A	G		-0.12783	0.03365	0.00012		0.02956	0.05177	0.606628		6.49755		9.68328	1.45546
193	rs11499261	10	6399511	T	C		-0.11653	0.02243	4.8e-08		-0.03046	0.04043	0.477583		3.46544		9.67137	1.40251
194	rs138126169	20	2518166	A	G		0.27003	0.08583	0.0014		-0.27444	0.1551	0.0750437		9.43416		9.66328	5.43484
195	rs6536270	4	158614415	A	T		-0.27444	0.08056	0.00047		-0.10536	0.107	0.310737		8.04107		9.66017	2.79222
196	rs13039269	20	50949803	A	T		0.14842	0.03403	0.0001		0	0.05782	0.963986		4.89392		9.64848	0
197	rs72784427	10	9093313	A	G		-0.22314	0.06573	0.00052		0.07696	0.08268	0.330672		8.07249		9.64534	2.64465
198	rs72767222	5	55440788	A	C		0.12222	0.02209	3.3e-07		0.03922	0.04235	0.289694		3.01952		9.61425	1.60925
199	rs7725100	5	77244796	T	C		0.07696	0.02309	0.00014		0.02956	0.02889	0.266475		8.29557		9.59984	2.947
201	rs2014725	1	17417253	T	C		-0.07257	0.02149	0.00079		0.02956	0.02889	0.308001		8.04545		9.57846	2.90223
201	rs4910498	11	9765503	A	T		-0.07257	0.02149	0.0011		0.02956	0.02889	0.360496		8.04545		9.57846	2.90223
201	rs7030319	9	87591796	A	G		-0.07257	0.02149	0.0016		0.02956	0.02889	0.336777		8.04545		9.57846	2.90223
203	rs117672461	13	79357405	A	G		0.51879	0.15131	0.00064		0.0198	0.11982	0.854771		7.78704		9.56776	0.461129
204	rs16958421	17	45762119	T	G		0.22314	0.06506	0.00029		-0.16252	0.12218	0.180518		7.76241		9.55568	3.706
205	rs35258707	8	68529936	A	G		-0.41552	0.11693	0.00035		0	0.10145	0.965398		7.20462		9.53832	0
206	rs7730638	5	112507390	A	T		0.11333	0.03093	0.00085		-0.04082	0.05056	0.407666		6.76412		9.52951	2.09977
207	rs184510884	7	73316408	A	G		0.66269	0.19445	0.0006		-0.19845	0.23902	0.381593		7.81074		9.52464	2.3204
208	rs11882373	19	9020211	T	C		0.09531	0.02268	7e-05		-0.01005	0.03002	0.80434		5.13518		9.52299	0.758635
209	rs114996135	1	2534122	T	C		0.17395	0.0529	0.00092		-0.12783	0.09011	0.150149		8.34121		9.49693	4.09708
210	rs72791057	5	133133034	G	C		-0.15082	0.04538	0.001		-0.09431	0.07301	0.204584		8.1313		9.47708	3.68346
211	rs188417288	11	113861849	T	G		-0.38566	0.10781	0.0004		-0.23572	0.20902	0.253774		6.98059		9.4513	2.97958
212	rs41285304	6	130465404	A	C		0.10436	0.0312	0.0004		-0.04082	0.04084	0.379138		7.97973		9.44873	2.82346
213	rs113163145	3	13870727	T	G		-0.31471	0.07161	6.2e-06		0.04879	0.10106	0.624053		4.60941		9.43538	1.03651
214	rs358952	3	150691451	A	G		-0.3285	0.09655	0.00063		-0.06188	0.10288	0.542966		7.65573		9.41405	1.66423
215	rs148871578	10	16381368	T	G		0.64185	0.15609	3.2e-05		0.13103	0.16003	0.417765		5.22149		9.39627	1.87097
216	rs116406056	1	201427707	T	C		-0.4943	0.15094	0.0012		-0.17435	0.17771	0.320121		8.2241		9.3914	2.81355
217	rs77227025	1	114648696	A	T		0.27003	0.0691	9.2e-05		0	0.08875	0.972547		5.7635		9.38161	0
218	rs79224290	1	97663193	A	G		0.26236	0.07977	0.0012		-0.15082	0.12092	0.220358		8.13526		9.38089	3.55751
219	rs192165383	10	99125038	T	G		0.65752	0.18802	0.0005		0.05827	0.19057	0.7726		7.14897		9.35032	0.817546
220	rs140893120	16	60596749	A	G		-0.23572	0.07772	0.0022		0.17395	0.10781	0.121157		9.50154		9.3489	4.9735
221	rs144364889	10	88295539	A	C		0.22314	0.06145	0.0002		0.03922	0.08144	0.599995		6.61308		9.33808	1.23843
222	rs6799940	3	38365765	T	G		-0.19845	0.05871	0.001		-0.10536	0.09302	0.22744		7.6284		9.33589	3.12836
223	rs7782559	7	24490073	T	C		-0.15082	0.04538	0.00055		0.05827	0.05902	0.316361		7.8876		9.33398	2.7728
224	rs143253909	3	122822858	T	C		-0.77653	0.22145	0.00055		0.04879	0.16115	0.757072		7.06052		9.31753	0.804487
225	rs148969676	10	126729014	G	C		0.33647	0.09906	0.00065		-0.19845	0.1681	0.214601		7.51604		9.31199	3.23652
226	rs73392756	21	18653441	A	C		0.802	0.20304	6.6e-05		0.22314	0.13855	0.10304		5.5457		9.30189	3.79271
228	rs4887321	15	88257684	A	G		-0.07257	0.02149	0.0015		-0.03046	0.03062	0.342599		7.5855		9.30064	2.73979
228	rs8971	21	34883618	T	C		-0.07257	0.02149	0.00041		-0.03046	0.03062	0.391218		7.5855		9.30064	2.73979
228	rs7631500	3	122059949	T	C		-0.07257	0.02149	0.00031		-0.03046	0.03062	0.274319		7.5855		9.30064	2.73979
230	rs35795996	18	40149178	A	T		0.57098	0.16587	0.00059		-0.10536	0.18761	0.577879		7.29442		9.29712	1.51675
231	rs11611375	12	52931812	T	C		-0.17435	0.04641	0.00022		-0.01005	0.05837	0.804737		6.11467		9.2896	0.425758
232	rs6835999	4	48227700	A	G		-0.07257	0.0162	5.7e-06		0.0198	0.01963	0.381358		4.29881		9.28788	2.09131
233	rs7226453	18	20647291	A	G		0.09531	0.0271	0.00017		0.00995	0.02944	0.833441		6.91993		9.25167	0.889071
234	rs11847760	14	77223095	T	C		-0.10536	0.03293	0.00053		0.04879	0.04196	0.280244		8.3522		9.24665	3.36044
235	rs10788662	1	17644587	A	C		-0.06188	0.01603	0.00063		-0.0202	0.03032	0.616653		5.72757		9.23851	1.59444
236	rs76183285	1	180616420	A	G		-0.22314	0.06009	0.00016		-0.01005	0.07198	0.886365		6.18494		9.23513	0.347234
237.5	rs174479	11	61678754	G	C		-0.10536	0.02759	0.00027		0.00995	0.03889	0.8444		5.84807		9.23486	0.618716
237.5	rs11669396	19	29575958	A	T		-0.10536	0.02759	0.00067		0.00995	0.03889	0.76109		5.84807		9.23486	0.618716
239	rs117975782	6	84014605	A	G		0.26236	0.07301	0.00046		0.07696	0.11006	0.47816		6.60057		9.23221	1.7965
240	rs139685185	12	19791131	A	G		0.16551	0.05332	0.0011		-0.15082	0.09203	0.0917377		8.84546		9.23197	4.87405
241	rs73079569	7	21963026	A	G		0.35767	0.10303	0.00067		-0.15082	0.1614	0.325098		7.05199		9.2188	2.48148
242	rs76238456	8	129009046	A	G		0.13976	0.03844	0.001		-0.04082	0.06009	0.469597		6.40847		9.204	1.71968
243	rs2110196	15	23959369	T	C		-0.17435	0.05193	0.001		-0.01005	0.03002	0.7622		7.50279		9.19634	0.916995
244	rs116939428	14	35336880	T	C		-0.16252	0.05135	0.0024		0.11333	0.07995	0.204795		8.42781		9.18806	4.11513
245	rs55982358	16	53914427	G	C		-0.11653	0.02789	5.6e-05		-0.01005	0.03965	0.740716		4.82473		9.17753	0.556749
246	rs79609521	4	16194281	T	C		-0.28768	0.08156	0.0003		-0.05129	0.10189	0.613442		6.74553		9.16095	1.3074
247	rs6537784	1	113822297	T	C		-0.09431	0.02729	0.00085		0.03922	0.04235	0.347556		7.02458		9.15935	2.45451
248	rs112981148	8	103717924	T	C		-0.26136	0.08523	0.0016		-0.17435	0.11868	0.118083		8.89233		9.14438	4.38079
249	rs10892826	11	122196954	A	G		-0.35667	0.08691	2.2e-05		0.07696	0.09065	0.419928		4.96093		9.14068	1.89094
250	rs111952884	7	17198565	A	G		-0.10536	0.02219	4.2e-06		0.0198	0.03852	0.665479		3.70436		9.13851	0.989318
251	rs118046401	20	60345634	T	C		0.58222	0.17045	0.00067		-0.05129	0.10189	0.619279		7.14817		9.13246	1.34586
252	rs7254240	19	7778963	T	C		0.10436	0.0312	0.00038		0.03922	0.04235	0.312185		7.45049		9.13002	2.52782
253	rs145506467	17	3525201	T	C		0.20701	0.06239	0.0006		-0.05129	0.07014	0.407886		7.57125		9.12978	2.01211
254	rs111411423	1	86722138	A	G		-0.38566	0.10781	0.0004		0.04879	0.13199	0.710916		6.49857		9.11915	0.942321
255	rs8065686	17	42193897	T	C		0.13103	0.03877	0.00045		-0.04082	0.05056	0.464568		7.27502		9.11574	2.17763
256	rs867993	10	31389575	A	G		0.07696	0.01855	1.3e-05		0	0.02973	0.903895		4.82326		9.11153	0
258.5	rs11704465	22	24862597	A	G		-0.06188	0.02126	0.00096		0.04879	0.02835	0.07		9.75372		9.09018	5.37481
258.5	rs62256112	3	68945936	T	C		-0.06188	0.02126	0.0031		0.04879	0.02835	0.0819352		9.75372		9.09018	5.37481
258.5	rs7629783	3	857325	T	C		-0.06188	0.02126	0.0032		0.04879	0.02835	0.0924231		9.75372		9.09018	5.37481
258.5	rs2439719	8	20678477	A	G		-0.06188	0.02126	0.0044		0.04879	0.02835	0.104257		9.75372		9.09018	5.37481
261	rs28712755	4	187809211	A	G		0.24686	0.06713	0.00019		0.00995	0.07937	0.919096		6.1032		9.08475	0.309703
262	rs113378006	9	29372964	T	C		0.43825	0.11451	0.00019		-0.05129	0.17167	0.771926		5.6278		9.07921	0.708774
263	rs55666816	1	219024054	A	G		-0.38566	0.11385	0.00081		0.0198	0.09965	0.835102		7.18147		9.07775	0.532469
264	rs13136642	4	132183923	A	T		-0.06188	0.02126	0.0046		-0.03046	0.02062	0.223006		9.72064		9.07475	4.60563
265	rs73121665	12	58033445	A	G		0.157	0.04982	0.00072		-0.17435	0.10404	0.106378		8.25116		9.05218	4.8137
266	rs76803986	5	60745445	T	G		0.36464	0.10238	0.0003		-0.0202	0.11176	0.846023		6.44707		9.04337	0.45893
267	rs183613053	1	113958799	G	C		-0.13926	0.03403	6.8e-06		-0.01005	0.05837	0.812585		4.88346		9.04333	0.380487
268	rs8038397	15	98584578	T	C		0.07696	0.02309	0.0025		-0.05129	0.04125	0.199784		7.36027		9.04249	3.3733
269	rs72762301	1	229217448	T	C		-0.08338	0.027	0.0025		-0.06188	0.04167	0.0873619		8.55868		9.03444	4.3444
270	rs117119795	21	19792819	T	C		0.57661	0.1546	0.00021		-0.05129	0.15212	0.746773		5.86631		9.03348	0.816637
271	rs117380208	18	77532033	T	C		0.46373	0.1346	0.00071		-0.17435	0.2028	0.389664		6.87224		9.0317	2.25374
272	rs187738817	11	57728703	A	G		0.3001	0.09302	0.00094		-0.17435	0.1422	0.246468		7.79616		9.00803	3.42344
273	rs755926	8	29814414	A	C		0.14842	0.03403	3.2e-05		0.0198	0.05225	0.758571		4.2548		8.99643	0.781661
274	rs11000083	10	73670814	A	G		-0.07257	0.02149	0.0013		-0.05129	0.04125	0.180987		7.09135		8.9926	3.31111
275	rs180853789	10	87069840	A	G		-0.52763	0.15535	0.00071		-0.01005	0.11898	0.908554		6.99634		8.98367	0.223423
276.5	rs3168265	11	111267558	T	C		-0.09431	0.02729	0.00031		0.00995	0.02944	0.705622		6.74554		8.97558	0.877796
276.5	rs2381362	9	5652270	T	G		-0.09431	0.02729	0.0003		0.00995	0.02944	0.783912		6.74554		8.97558	0.877796
278.5	rs73713594	7	99326498	A	G		-0.10536	0.03293	0.0017		-0.09431	0.0632	0.124144		7.85018		8.96445	4.181
278.5	rs1695705	8	118379464	T	C		-0.10536	0.03293	0.0009		-0.09431	0.0632	0.121251		7.85018		8.96445	4.181
280	rs2278833	19	52133060	T	G		-0.12783	0.0282	3.7e-05		-0.03046	0.04043	0.40788		3.90189		8.95409	1.48821
281	rs139916553	11	134237116	G	C		-0.75502	0.21761	0.00059		-0.01005	0.20169	0.951438		6.64901		8.9466	0.128487
282	rs6890268	5	40406050	A	T		-0.05129	0.01586	0.0026		0.03922	0.02862	0.199581		7.65153		8.94548	3.79064
283	rs72638670	13	93022272	G	C		0.22314	0.05782	0.00015		0.02956	0.06064	0.627478		5.33779		8.91621	1.12623
284	rs117189851	14	81396086	A	G		0.20701	0.06239	0.0011		-0.30111	0.17852	0.0886232		7.21958		8.91523	4.53205
285.5	rs10131722	14	49327879	A	T		-0.11653	0.03329	0.00037		0.03922	0.0513	0.378303		6.48626		8.915	1.9471
285.5	rs74174997	20	44721385	T	G		-0.11653	0.03329	8.2e-05		0.03922	0.0513	0.409125		6.48626		8.915	1.9471
287	rs7109347	11	23409737	T	C		0.08618	0.02288	0.0018		0.0198	0.03852	0.656892		5.5955		8.90984	1.2159
288	rs205510	6	40506472	A	C		-0.12783	0.03365	9.9e-05		0.00995	0.04817	0.795011		5.49816		8.90751	0.484345
289	rs76806606	1	173282300	T	C		0.13103	0.0429	0.0025		-0.10536	0.06884	0.100363		8.49327		8.90125	4.46038
290	rs72689967	1	114170752	T	C		0.12222	0.03067	6e-05		0.02956	0.06064	0.597001		4.98871		8.90067	1.08878
291.5	rs148721713	1	12606263	T	C		-0.18633	0.05804	0.0012		0.06766	0.0711	0.325204		7.65813		8.88417	2.63344
291.5	rs6879760	5	140875959	T	C		-0.18633	0.05804	0.00057		0.06766	0.0711	0.333216		7.65813		8.88417	2.63344
293	rs317817	18	55279319	A	C		-0.07257	0.02672	0.0019		-0.06188	0.03157	0.0699275		10.5674		8.82885	6.37176
294	rs9685112	4	35078566	T	C		-0.08338	0.027	0.0024		0.02956	0.02889	0.270118		8.15757		8.8202	2.92238
295	rs141201034	18	12897976	A	G		-0.23572	0.06081	8.4e-05		-0.03046	0.09999	0.785981		5.17323		8.81662	0.692874
296	rs4663801	2	238808480	A	G		-0.12783	0.03905	0.001		0.0198	0.03852	0.602596		7.24388		8.81044	1.38345
297	rs139879513	5	112277396	T	C		0.55962	0.16115	0.00046		-0.07257	0.19014	0.713951		6.43348		8.80817	0.96807
298	rs3801777	7	111421342	G	C		-0.12783	0.03365	0.00013		-0.01005	0.0491	0.855939		5.36556		8.79945	0.474124
299	rs76138598	11	68467359	T	C		0.3293	0.09971	0.0006		-0.09431	0.12384	0.450331		7.09876		8.79922	2.02903
300	rs149616557	6	21188616	T	C		-0.40048	0.12141	0.0012		-0.24846	0.21121	0.213359		7.09558		8.78659	3.13355
301	rs798897	19	54800735	T	C		0.11333	0.03093	0.00049		-0.01005	0.03002	0.831555		5.74141		8.77959	0.802166
302	rs78648884	16	73169164	T	C		-0.40048	0.11537	0.00057		0.02956	0.09054	0.736458		6.39685		8.77952	0.825747
303	rs74280151	3	28287735	T	C		-0.06188	0.02126	0.0064		0.07696	0.04084	0.0459413		9.09317		8.77697	5.68247
304	rs6554855	5	14651991	A	G		-0.09431	0.02195	4.2e-05		0.0198	0.02916	0.451346		4.16763		8.77138	1.38619
305	rs113612002	1	185524089	A	G		0.32208	0.09732	0.00069		-0.07257	0.11275	0.513217		7.02084		8.76913	1.70544
306	rs117989670	21	46305913	A	C		0.43825	0.13005	0.00082		-0.10536	0.16351	0.535431		6.77026		8.76828	1.67662
307	rs72650631	6	431383	A	G		0.07696	0.02309	0.00014		0.04879	0.04196	0.211172		6.89386		8.75129	3.053
308	rs117893798	11	31973428	G	C		-0.10536	0.03293	0.0015		-0.06188	0.05158	0.211242		7.46865		8.7439	3.27861
309	rs7540342	1	38622268	T	C		0.08618	0.01839	9.1e-07		-0.0202	0.03032	0.514977		3.46193		8.71935	1.2396
310	rs78817588	22	19813675	A	G		0.39878	0.10765	0.0002		0.0198	0.11982	0.81		5.53571		8.71577	0.388797
311.5	rs3012075	10	126714966	A	G		-0.06188	0.02126	0.0028		-0.05129	0.03125	0.0557048		8.96535		8.71506	4.91435
311.5	rs6072988	20	41755789	T	C		-0.06188	0.02126	0.003		-0.05129	0.03125	0.125121		8.96535		8.71506	4.91435
313	rs116811177	5	55597870	T	G		-0.26136	0.06813	6.2e-05		-0.01005	0.09815	0.89709		5.16026		8.71438	0.232601
314	rs17115398	10	90818774	T	C		-0.08338	0.027	0.0036		-0.08338	0.05265	0.120062		7.94308		8.70347	4.46332
317.5	rs1038679	1	164699722	T	G		-0.08338	0.02171	0.00033		0	0.02973	0.925353		5.13005		8.69887	0
317.5	rs11255484	10	8064840	A	G		-0.08338	0.02171	0.00021		0	0.02973	0.969304		5.13005		8.69887	0
317.5	rs569421	10	8108592	T	C		-0.08338	0.02171	4.6e-05		0	0.02973	0.910191		5.13005		8.69887	0
317.5	rs6096807	20	50810904	T	C		-0.08338	0.02171	0.00024		0	0.02973	0.944268		5.13005		8.69887	0
317.5	rs9976055	21	33268205	T	G		-0.08338	0.02171	0.00018		0	0.02973	0.970652		5.13005		8.69887	0
317.5	rs7024866	9	5396515	A	G		-0.08338	0.02171	0.00014		0	0.02973	0.974444		5.13005		8.69887	0
321	rs3136671	3	46243175	T	C		0.08618	0.02288	5.6e-05		-0.0202	0.04004	0.626705		5.32126		8.68876	1.16376
322	rs138309704	9	113655041	A	G		0.18232	0.05248	0.001		-0.10536	0.10238	0.306338		6.25272		8.6871	2.57333
323	rs148712913	2	17570768	A	G		-0.56212	0.16003	0.00039		0.0198	0.15051	0.885778		6.09394		8.67115	0.32475
324	rs7406509	17	3467841	A	G		0.07696	0.02309	0.0024		0.0198	0.02916	0.508099		6.76748		8.67071	1.76641
325	rs35045162	14	69174593	A	T		-0.08338	0.02171	0.00088		-0.04082	0.05056	0.451328		5.09494		8.66905	1.82237
326	rs140019161	14	100218738	A	G		0.20701	0.06605	0.0013		-0.08338	0.08181	0.285528		7.62756		8.65588	2.81481
327	rs28562306	4	104402736	A	C		-0.28768	0.07572	0.00011		0	0.10145	0.989542		5.16422		8.63379	0
328	rs10177722	2	217479478	A	G		0.16551	0.04941	0.00073		0.0198	0.05225	0.734037		6.64032		8.63185	0.976502
329	rs74996798	11	84388188	T	C		-0.31471	0.08362	0.00018		-0.04082	0.13058	0.721835		5.25722		8.62935	0.716761
331.5	rs10789144	1	40955156	A	T		-0.07257	0.02149	0.00046		0.0198	0.02916	0.456041		6.50259		8.61121	1.73149
331.5	rs12766372	10	88324138	A	G		-0.07257	0.02149	0.0015		0.0198	0.02916	0.602289		6.50259		8.61121	1.73149
331.5	rs2965174	19	45245015	A	G		-0.07257	0.02149	0.0012		0.0198	0.02916	0.467679		6.50259		8.61121	1.73149
331.5	rs4612314	8	75456115	T	C		-0.07257	0.02149	0.0017		0.0198	0.02916	0.543653		6.50259		8.61121	1.73149
334	rs2566252	11	4595332	A	G		-0.13926	0.04488	0.00098		0.04879	0.05083	0.386358		7.69107		8.60532	2.66198
335	rs72813447	5	162374251	T	C		0.157	0.04585	0.00068		0.00995	0.04817	0.860918		6.30228		8.59626	0.518556
336	rs76022421	16	26971845	T	C		0.09531	0.0271	0.0013		0.0198	0.03852	0.610632		5.97345		8.59571	1.25629
337	rs55846703	1	32080574	T	C		-0.15082	0.03992	0.00021		-0.01005	0.05837	0.822563		5.17514		8.59468	0.391686
338	rs4773145	13	110963031	T	C		-0.13926	0.03948	0.00026		0.0198	0.02916	0.421585		5.92397		8.5853	1.65266
339	rs9880099	3	136255776	A	G		-0.28768	0.05782	4.3e-07		0.08618	0.10153	0.387465		2.9742		8.58058	1.46385
340	rs150376284	17	61604845	A	G		0.29267	0.08728	0.00052		-0.03046	0.09126	0.755653		6.54784		8.58049	0.85408
341	rs10888511	1	152697881	A	G		-0.05129	0.01586	0.0022		-0.04082	0.03093	0.166042		7.0222		8.56971	3.49727
342	rs10011442	4	66342139	A	T		-0.10536	0.03293	0.0012		0.02956	0.03816	0.376452		7.16509		8.56436	2.07351
343	rs9547235	13	86045296	T	C		0.13103	0.03877	0.00048		-0.05129	0.06069	0.396742		6.4092		8.55612	2.13952
344	rs150133869	19	45028514	T	C		-0.28768	0.08732	0.0012		0.07696	0.11006	0.463995		6.73637		8.55084	1.81488
345	rs1885205	6	36350992	A	G		0.13103	0.0219	4.2e-08		-0.19845	0.04179	4.57785e-06		2.04197		8.54971	6.78584
346	rs117501200	10	63795747	A	G		-0.52763	0.12918	5.7e-05		-0.09431	0.16197	0.576721		4.37462		8.54288	1.21785
347	rs187194365	12	101734618	A	G		0.45108	0.1361	0.00085		-0.10536	0.1676	0.515534		6.64247		8.54202	1.62019
348	rs73660131	8	5411344	A	G		0.19062	0.05962	0.00067		0	0.03927	0.936937		7.12935		8.53692	0
349.5	rs4817554	21	34625998	T	G		0.05827	0.01424	0.00028		0.00995	0.02944	0.685069		4.35157		8.53607	0.705031
349.5	rs6440377	3	145511006	T	C		0.05827	0.01424	0.00033		0.00995	0.02944	0.743319		4.35157		8.53607	0.705031
351	rs148669563	4	103064202	T	C		0.30748	0.1017	0.0019		-0.27444	0.17928	0.115043		7.97075		8.53582	4.3218
352	rs138225440	3	136250633	A	G		0.18232	0.05248	0.00023		-0.05129	0.07941	0.54283		6.02351		8.5264	1.58519
353	rs59737477	3	17001727	T	C		0.10436	0.02686	1.2e-05		0	0.03927	0.916825		4.81138		8.52242	0
354	rs74389820	2	121652753	T	C		0.37156	0.10748	0.00048		0.03922	0.08144	0.602016		6.07387		8.51989	1.18687
355	rs262561	19	4866116	A	G		0.157	0.04585	0.00029		-0.01005	0.0491	0.841827		6.18336		8.51476	0.508975
356	rs140801359	10	8061787	T	C		0.27003	0.0792	0.0012		0.00995	0.07937	0.911874		6.23507		8.51349	0.313031
357	rs10207676	2	76874205	T	C		0.11333	0.02663	9.8e-05		0.0198	0.03852	0.518201		3.98909		8.49984	1.02663
358	rs8073264	17	57498935	T	C		0.07696	0.02309	0.00093		-0.0202	0.03032	0.487051		6.49941		8.49724	1.69847
359	rs77788251	4	16076540	A	G		-0.16252	0.05675	0.0039		0.157	0.09157	0.0811048		8.79686		8.49385	5.08523
360	rs117907655	13	33808606	G	C		0.58779	0.1757	0.00084		-0.03046	0.16865	0.866237		6.4443		8.49256	0.458492
361	rs186358775	1	86952874	T	G		0.63127	0.18468	0.00058		-0.01005	0.18043	0.967222		6.16983		8.49047	0.138355
362	rs142224368	12	77138994	A	C		-0.27444	0.08626	0.0017		-0.13926	0.12887	0.256887		7.11684		8.48754	2.88282
363	rs142743390	8	17605225	A	G		0.41211	0.11452	0.00041		-0.07257	0.17089	0.677752		5.55115		8.47858	1.00053
364	rs6011182	20	62474022	A	G		-0.10536	0.03821	0.0035		0.11333	0.06009	0.0744723		9.43149		8.46816	5.79206
365	rs17621097	19	28471320	G	C		0.06766	0.0233	0.0018		-0.07257	0.0421	0.051463		8.49326		8.46279	5.02357
366	rs16859125	1	167487999	A	T		-0.23572	0.04921	2.9e-06		-0.09431	0.0632	0.115561		3.11677		8.4566	2.63447
367	rs11236366	11	74888421	T	G		0.19062	0.05207	0.00035		-0.01005	0.05837	0.928618		5.32914		8.45103	0.397471
368	rs17102226	14	34592224	T	C		-0.13926	0.03948	0.00057		0.00995	0.04817	0.867446		5.7395		8.45057	0.494861
369	rs114979064	3	71194233	A	G		-0.16252	0.05135	0.0013		-0.07257	0.07155	0.30258		7.12554		8.44842	2.70743
373	rs61389343	14	38559840	A	G		-0.07257	0.02149	0.00085		-0.0202	0.03032	0.433042		6.23136		8.4297	1.66308
373	rs3212275	19	39990245	G	C		-0.07257	0.02149	0.0017		-0.0202	0.03032	0.567982		6.23136		8.4297	1.66308
373	rs2837813	21	42140070	T	C		-0.07257	0.02149	0.00088		-0.0202	0.03032	0.515714		6.23136		8.4297	1.66308
373	rs2340294	4	157398828	T	G		-0.07257	0.02149	0.00059		-0.0202	0.03032	0.423398		6.23136		8.4297	1.66308
373	rs7719912	5	158386576	T	C		-0.07257	0.02149	0.00044		-0.0202	0.03032	0.528746		6.23136		8.4297	1.66308
373	rs17487146	7	146890262	A	G		-0.07257	0.02149	0.0012		-0.0202	0.03032	0.491575		6.23136		8.4297	1.66308
373	rs11783689	8	920601	A	G		-0.07257	0.02149	0.00039		-0.0202	0.03032	0.39527		6.23136		8.4297	1.66308
377	rs11980407	7	50471613	A	G		0.05827	0.0189	0.00059		-0.04082	0.03093	0.249162		7.47318		8.42822	3.60783
378	rs34236008	8	123763432	A	C		-0.13926	0.03403	7.5e-05		-0.03046	0.04043	0.409045		4.23882		8.42533	1.55113
379	rs112937321	4	117909331	A	T		0.20701	0.05126	4.1e-05		0.00995	0.07937	0.844028		4.34993		8.42275	0.261462
380.5	rs7978706	12	20028731	T	C		0.06766	0.0233	0.0018		0.03922	0.02862	0.2182		8.38721		8.40978	3.96869
380.5	rs1985358	19	3729042	A	C		0.06766	0.0233	0.0023		0.03922	0.02862	0.177814		8.38721		8.40978	3.96869
382	rs35295068	1	115957216	T	G		0.19885	0.05916	0.00025		-0.0202	0.04004	0.690987		6.25419		8.40588	1.26166
383	rs10425181	19	10165867	T	C		-0.10536	0.02759	0.00019		0	0.03927	0.932928		4.8194		8.38341	0
384	rs11830382	12	43432626	T	C		0.10436	0.0312	0.00039		0.0198	0.03852	0.561191		6.27361		8.37796	1.28747
385	rs115065086	2	36397485	G	C		-0.27444	0.08626	0.0015		-0.09431	0.11047	0.405397		6.9219		8.37048	2.24608
386	rs139338333	8	3995344	A	G		-0.21072	0.07048	0.0037		-0.30111	0.16871	0.0707781		7.83626		8.3694	4.99619
387	rs2146046	9	77686128	A	T		0.07696	0.01855	0.00016		0.00995	0.03889	0.805213		4.06852		8.36834	0.516064
388	rs60672754	7	137470317	T	C		-0.37106	0.11827	0.0016		-0.11653	0.13956	0.3608		7.1043		8.36239	2.22555
389	rs12490281	3	128856745	A	G		-0.13926	0.03948	0.00062		-0.01005	0.0491	0.861249		5.61622		8.35933	0.485072
390	rs149623708	13	109405000	T	C		-0.16252	0.05135	0.0024		-0.09431	0.08264	0.259509		6.96813		8.35458	3.01249
391	rs4540995	14	77746812	T	C		-0.11653	0.03863	0.0012		-0.06188	0.05158	0.203823		7.66479		8.35147	3.32138
392	rs62006106	14	74280574	T	C		0.13103	0.0429	0.00089		-0.05129	0.05106	0.340041		7.47394		8.35003	2.74616
393.5	rs10888018	1	17649358	T	C		-0.07257	0.0162	3.3e-05		0.00995	0.02944	0.670281		3.47275		8.34793	0.629828
393.5	rs2282983	7	92279363	T	C		-0.07257	0.0162	2.8e-05		0.00995	0.02944	0.767776		3.47275		8.34793	0.629828
395	rs6007197	22	44765651	G	C		-0.07257	0.02149	0.001		0	0.02001	0.95		6.10796		8.34581	0
396	rs117978701	9	102785461	T	C		0.40547	0.12061	0.00074		-0.09431	0.16197	0.558792		6.1249		8.32003	1.44103
397	rs138744526	18	53219277	A	T		-0.41552	0.12304	0.001		-0.13926	0.18897	0.471267		6.0529		8.30859	1.81307
398	rs7649702	3	131364813	T	C		-0.11653	0.03329	0.0011		0.02956	0.05177	0.454523		5.63365		8.30843	1.35526
399	rs502551	1	166560244	T	C		-0.09431	0.03258	0.0013		-0.08338	0.05265	0.127661		8.23631		8.30755	4.54496
400	rs4881149	10	3344048	T	C		-0.22314	0.06009	0.00015		-0.0202	0.06813	0.781884		4.99056		8.29564	0.66235
401	rs71534159	7	154479246	T	C		-0.18633	0.05804	0.0016		0.06766	0.07933	0.395111		6.67684		8.29547	2.20384
402	rs2179372	20	39913632	G	C		-0.04082	0.0157	0.02		-0.07257	0.0319	0.0236795		10.1711		8.29196	7.25522
403	rs9933498	16	89795092	T	G		0.10436	0.02686	0.00047		0.0198	0.02916	0.527102		4.54928		8.28704	1.44827
404	rs73913411	2	1801644	A	C		0.22314	0.06506	0.00033		-0.03046	0.08239	0.675568		5.83554		8.28521	0.893091
405	rs73037129	5	5228915	A	G		0.20701	0.055	9.1e-05		0.00995	0.07065	0.879961		4.84414		8.28394	0.30997
406	rs117281247	14	32344442	T	G		0.30748	0.0924	0.00063		-0.05129	0.11062	0.640101		6.19585		8.28315	1.15412
407	rs148290462	12	25381850	A	G		0.28518	0.07147	9e-05		0.04879	0.08896	0.586005		4.29127		8.26586	1.13613
408	rs72928796	18	49763115	T	G		0.14842	0.03812	0.00012		-0.03046	0.04043	0.433732		4.50642		8.26524	1.59934
413	rs7548848	1	117837204	T	C		-0.06188	0.02126	0.0053		0.03922	0.02862	0.177794		8.04128		8.25372	3.88598
413	rs7532151	1	89388944	A	C		-0.06188	0.02126	0.0032		0.03922	0.02862	0.153178		8.04128		8.25372	3.88598
413	rs9667893	11	124016301	A	G		-0.06188	0.02126	0.003		0.03922	0.02862	0.174142		8.04128		8.25372	3.88598
413	rs1194043	12	127244817	A	G		-0.06188	0.02126	0.0032		0.03922	0.02862	0.170076		8.04128		8.25372	3.88598
413	rs175470	14	75569583	A	C		-0.06188	0.02126	0.0037		0.03922	0.02862	0.194019		8.04128		8.25372	3.88598
413	rs17405572	18	8810898	G	C		-0.06188	0.02126	0.0073		0.03922	0.02862	0.157724		8.04128		8.25372	3.88598
413	rs6510139	19	58885702	A	G		-0.06188	0.02126	0.0037		0.03922	0.02862	0.16169		8.04128		8.25372	3.88598
413	rs1453296	2	138175003	A	G		-0.06188	0.02126	0.0066		0.03922	0.02862	0.175806		8.04128		8.25372	3.88598
413	rs73156810	3	152204180	A	C		-0.06188	0.02126	0.0055		0.03922	0.02862	0.204238		8.04128		8.25372	3.88598
418	rs192104364	8	35078404	A	G		0.7031	0.20855	0.00082		0.08618	0.14207	0.515283		5.97689		8.24223	1.483
419	rs76807870	9	109405570	A	T		-0.28768	0.07572	0.0001		-0.03046	0.09126	0.74406		4.70506		8.24103	0.723989
420	rs115345070	2	49010226	T	C		0.14842	0.04622	0.00061		0.02956	0.05177	0.592435		6.57685		8.23515	1.46432
421	rs139324916	9	117111581	A	G		0.54812	0.16914	0.0013		-0.04082	0.1586	0.800492		6.45155		8.23117	0.653735
422	rs17822071	16	60580236	A	G		-0.13926	0.03948	0.00056		0.02956	0.06064	0.615137		5.44325		8.22959	1.1373
423	rs56275921	1	114247446	A	G		-0.08338	0.027	0.0031		0.06766	0.04993	0.145908		7.0804		8.21726	3.60578
424	rs997850	4	154838434	G	C		-0.06188	0.02126	0.0037		0.0198	0.01963	0.453807		7.96779		8.21591	2.84717
425	rs11230608	11	60910332	T	C		-0.07257	0.0162	1.4e-05		-0.01005	0.03002	0.772304		3.35907		8.21016	0.613571
426	rs115853145	6	63034655	A	G		0.43178	0.11781	0.00024		-0.01005	0.15824	0.946565		5.01589		8.20832	0.142241
427	rs146341051	7	95603059	T	C		0.32208	0.08807	0.00027		-0.01005	0.11898	0.953616		5.03411		8.20535	0.189519
428.5	rs79419630	11	131250632	A	G		0.13976	0.03844	0.00084		0	0.04863	0.947534		5.08336		8.19738	0
428.5	rs7658545	4	10702389	A	G		0.13976	0.03844	0.00019		0	0.04863	0.957558		5.08336		8.19738	0
430	rs4130915	3	149105824	T	C		-0.07257	0.02672	0.0023		-0.05129	0.03125	0.167152		9.07489		8.18166	4.94428
433	rs526236	1	114908368	T	C		-0.08338	0.027	0.0015		0.04879	0.04196	0.131422		7.01664		8.18018	3.08006
433	rs630280	11	70219137	T	C		-0.08338	0.027	0.0026		0.04879	0.04196	0.174274		7.01664		8.18018	3.08006
433	rs12321121	12	75548850	G	C		-0.08338	0.027	0.0014		0.04879	0.04196	0.131384		7.01664		8.18018	3.08006
433	rs4707768	6	71033145	A	G		-0.08338	0.027	0.003		0.04879	0.04196	0.211525		7.01664		8.18018	3.08006
433	rs56066002	9	18766555	A	G		-0.08338	0.027	0.0028		0.04879	0.04196	0.199728		7.01664		8.18018	3.08006
436	rs192190619	12	81267126	T	C		-0.38566	0.11982	0.00094		-0.13926	0.16831	0.419335		6.45521		8.17768	2.10219
437	rs11642605	16	51455036	T	C		-0.47804	0.14883	0.0012		0.00995	0.12087	0.951223		6.47809		8.17518	0.209521
438	rs4860687	4	66433737	T	C		-0.06188	0.01603	0.0014		-0.01005	0.03002	0.636144		4.46736		8.1591	0.707589
439	rs138363309	7	135394373	A	G		0.42527	0.12896	0.00088		-0.10536	0.17167	0.571199		6.1076		8.14976	1.51676
440	rs57397900	17	56300267	A	G		-0.10536	0.03293	0.0012		0.04879	0.05083	0.326989		6.47812		8.14345	2.44307
441	rs2925106	5	109374004	A	C		0.06766	0.0233	0.0021		-0.04082	0.03093	0.287707		7.8476		8.13476	3.6971
442	rs9902921	17	13677374	T	C		-0.13926	0.04488	0.0017		0.03922	0.0513	0.465943		6.8566		8.12509	2.00191
443	rs76624987	12	128608279	A	G		0.13103	0.03877	0.00026		-0.0202	0.04957	0.630829		5.77495		8.12174	0.979279
444	rs41294601	10	6032591	T	G		-0.38566	0.10781	0.00023		-0.07257	0.17089	0.679873		5.14311		8.11257	0.96306
445.5	rs72813477	16	90082525	A	G		-0.15082	0.03992	0.00012		0	0.05782	0.977133		4.60761		8.10973	0
445.5	rs111534404	17	3535018	T	C		-0.15082	0.03992	0.00019		0	0.05782	0.988771		4.60761		8.10973	0
447	rs116911455	16	10112540	A	G		0.4947	0.14755	0.00078		0	0.14165	0.980044		5.84974		8.10907	0
448	rs116513657	3	15888661	A	G		-0.23572	0.06651	0.00049		-0.08338	0.12265	0.462465		5.23074		8.10571	1.55481
449	rs139342636	9	117637946	T	C		0.26236	0.08644	0.0021		-0.24846	0.17073	0.131002		7.12542		8.10192	3.88465
450	rs838308	12	114944187	T	C		0.05827	0.0189	0.0013		-0.06188	0.04167	0.115467		6.89531		8.09581	3.89945
451	rs62445870	7	50514904	T	C		0.19062	0.05586	0.00039		-0.10536	0.11158	0.386893		5.62631		8.0943	2.23976
452	rs55823601	19	14729614	T	C		0.16551	0.04941	0.001		-0.0202	0.05894	0.708945		5.83037		8.0883	0.82754
453	rs118141709	17	64175383	T	G		-0.54473	0.13115	5.4e-05		0.17395	0.13813	0.217547		3.78933		8.08527	2.45142
454	rs149565529	5	157117953	G	C		0.23902	0.07113	0.00091		-0.06188	0.10288	0.536462		5.78766		8.08412	1.44701
455	rs76253023	6	6767699	T	C		0.3293	0.10571	0.0014		-0.12783	0.14095	0.359901		6.73188		8.08247	2.35308
456	rs2257225	21	14773111	T	C		-0.09431	0.02729	0.00044		0	0.02973	0.917463		5.46131		8.07611	0
457	rs6508140	18	49776143	A	G		0.10436	0.02686	6.2e-05		-0.0202	0.03032	0.521825		4.31684		8.07255	1.38422
458	rs73221220	7	120560072	A	C		0.55389	0.17459	0.0013		-0.03046	0.1494	0.84943		6.46689		8.06774	0.518474
459	rs139108877	3	113751977	T	C		0.24686	0.08092	0.0018		-0.17435	0.13758	0.19505		6.96403		8.05055	3.34424
460	rs286600	5	154389623	A	G		-0.18633	0.05804	0.002		-0.06188	0.0802	0.486899		6.28611		8.04909	1.93449
461	rs114648538	7	50582716	T	C		0.18232	0.04863	0.00028		-0.08338	0.11385	0.486694		4.60611		8.04632	1.5718
462	rs73081243	12	25410052	T	C		-0.40048	0.10926	0.00023		0.00995	0.14042	0.934661		4.81792		8.04543	0.155533
463	rs4904964	14	93099867	A	C		0.06766	0.01873	4.3e-05		0.00995	0.02944	0.763207		4.94717		8.03476	0.751733
464	rs148232364	1	91465453	T	C		-0.09431	0.03258	0.0016		-0.05129	0.04125	0.250975		7.67254		8.01819	3.44412
465	rs1011972	4	114593318	A	T		-0.08338	0.027	0.0033		0.0198	0.02916	0.511951		6.74101		8.0179	1.76295
466	rs117282691	12	127254962	T	C		-0.19845	0.05871	0.00043		0.03922	0.08144	0.629749		5.60424		8.00198	1.14006
467	rs138382093	4	48715897	A	T		0.46373	0.13706	0.00067		-0.0202	0.15196	0.864256		5.59225		8.00106	0.314351
468	rs192016488	2	173739543	A	G		-0.21072	0.07048	0.002		-0.13926	0.11032	0.200066		7.14707		7.99289	3.37471
469	rs1464589	3	182445645	A	G		0.07696	0.01855	0.0011		0.00995	0.02944	0.863218		3.70852		7.98954	0.650857
470	rs61810348	1	186616037	A	G		-0.09431	0.02195	1.1e-05		-0.01005	0.03965	0.711761		3.45667		7.98826	0.471251
471	rs2615694	16	81449691	A	G		0.18232	0.06009	0.0012		-0.06188	0.07083	0.360319		6.91188		7.97683	2.29684
472	rs74121214	1	164728073	A	G		0.12222	0.0391	0.002		-0.04082	0.05056	0.489469		6.50703		7.97365	2.05948
476.5	rs11108905	12	97625769	T	C		-0.06188	0.02126	0.003		-0.04082	0.03093	0.146432		7.4875		7.96445	3.61128
476.5	rs6100460	20	58054448	A	G		-0.06188	0.02126	0.0047		-0.04082	0.03093	0.140041		7.4875		7.96445	3.61128
476.5	rs2824918	21	19956861	A	T		-0.06188	0.02126	0.0022		-0.04082	0.03093	0.181796		7.4875		7.96445	3.61128
476.5	rs225309	21	43792665	T	C		-0.06188	0.02126	0.0038		-0.04082	0.03093	0.153911		7.4875		7.96445	3.61128
476.5	rs7686066	4	76838858	A	T		-0.06188	0.02126	0.0077		-0.04082	0.03093	0.134102		7.4875		7.96445	3.61128
476.5	rs6580040	5	153148582	A	G		-0.06188	0.02126	0.004		-0.04082	0.03093	0.147835		7.4875		7.96445	3.61128
476.5	rs1088553	7	77947894	T	C		-0.06188	0.02126	0.0033		-0.04082	0.03093	0.190368		7.4875		7.96445	3.61128
476.5	rs60282000	8	134205041	T	G		-0.06188	0.02126	0.0067		-0.04082	0.03093	0.147537		7.4875		7.96445	3.61128
481	rs143865045	15	41693903	T	C		-0.18633	0.05804	0.0012		0.05827	0.08002	0.409574		6.12261		7.94371	1.80183
482	rs71606856	4	140680529	T	G		0.57098	0.17208	0.00078		0.00995	0.15925	0.907105		5.72572		7.93973	0.149506
483	rs7120121	11	128027713	T	G		-0.08338	0.02171	0.00053		-0.01005	0.03965	0.814179		4.27179		7.93792	0.523875
485	rs13031002	2	77691868	G	C		0.06766	0.01873	0.00094		-0.01005	0.03002	0.606861		4.82331		7.93353	0.735238
485	rs225417	21	43745130	G	C		0.06766	0.01873	0.0014		-0.01005	0.03002	0.604822		4.82331		7.93353	0.735238
485	rs7680282	4	48196494	T	C		0.06766	0.01873	0.00033		-0.01005	0.03002	0.619275		4.82331		7.93353	0.735238
487.5	rs2316515	6	410848	A	G		-0.05129	0.01586	0.002		0.02956	0.02889	0.352575		6.01813		7.93342	2.51008
487.5	rs181294516	6	424740	T	C		-0.05129	0.01586	0.0035		0.02956	0.02889	0.350125		6.01813		7.93342	2.51008
489	rs77045118	4	66386102	A	G		-0.10536	0.02759	4.9e-05		-0.0202	0.03032	0.432442		4.31549		7.93303	1.384
490	rs142683592	17	56548159	T	C		-0.37106	0.1064	0.00038		-0.0202	0.11176	0.840908		5.16994		7.92949	0.410968
491	rs72995319	6	152474216	T	G		-0.75502	0.21048	0.00029		0.13103	0.18865	0.487807		4.87371		7.91913	1.53336
492	rs78565312	14	30681250	T	G		-0.17435	0.05193	0.00072		0.02956	0.06937	0.719149		5.53732		7.90048	1.00273
493	rs144231122	2	15096987	G	C		-0.71335	0.19635	0.00022		0.08618	0.21153	0.664368		4.72209		7.89476	0.885323
494	rs2845	1	47694080	A	G		0.3293	0.10272	0.0013		0.00995	0.07937	0.908372		6.05213		7.88662	0.308405
495	rs189180103	8	13210442	G	C		-0.3285	0.10815	0.0021		-0.18633	0.16637	0.260098		6.73136		7.88062	2.90576
496	rs6805010	3	192603329	A	G		-0.08338	0.027	0.0024		-0.0202	0.03032	0.446736		6.50901		7.87872	1.69973
497	rs6498021	16	27414378	T	G		-0.07257	0.02149	0.0018		0.02956	0.03816	0.458898		5.43822		7.87497	1.80644
498	rs145195368	5	159088146	A	G		-0.24846	0.07301	0.00075		-0.0202	0.09041	0.830686		5.34478		7.86754	0.516535
499	rs144061699	1	119376765	T	C		0.22314	0.07219	0.0026		-0.10536	0.107	0.302111		6.47717		7.86671	2.50602
500.5	rs4584833	16	11798758	T	C		0.07696	0.01855	4.3e-07		-0.01005	0.03002	0.675809		3.59507		7.86638	0.634759
500.5	rs287305	2	17415773	A	G		0.07696	0.01855	0.0016		-0.01005	0.03002	0.74949		3.59507		7.86638	0.634759
502	rs141582736	17	5015226	T	C		0.37156	0.10748	0.00049		-0.07257	0.16297	0.64093		5.17569		7.86476	1.01306
503.5	rs17528105	1	219604008	T	C		-0.09431	0.03258	0.0031		0.06766	0.04993	0.116337		7.38066		7.8642	3.68144
503.5	rs116705047	1	220025479	T	C		-0.09431	0.03258	0.0058		0.06766	0.04993	0.101905		7.38066		7.8642	3.68144
505	rs7103991	11	97221304	A	G		0.64185	0.18305	0.00047		0.11333	0.14905	0.487887		5.01287		7.85068	1.70238
506	rs11256045	10	9117233	T	C		0.08618	0.02734	0.00092		0.03922	0.04235	0.287789		6.18858		7.84158	2.30383
507	rs4908036	1	100392279	T	G		0.55389	0.15333	0.00026		0.00995	0.19838	0.955419		4.70647		7.83689	0.108811
508	rs12133101	1	230449749	T	C		-0.08338	0.027	0.0018		-0.04082	0.04084	0.320519		6.43565		7.83419	2.53562
509	rs1500004	3	46150937	A	G		-0.13926	0.03403	6.9e-06		-0.01005	0.05837	0.844066		3.65714		7.82592	0.329266
510	rs72652232	13	99086825	A	G		0.71784	0.2256	0.0016		-0.04082	0.2104	0.830268		6.04817		7.82529	0.477133
511	rs34249860	5	133810194	T	C		0.12222	0.0391	0.0014		-0.08338	0.07227	0.246852		6.26079		7.82132	2.88681
512	rs138565740	9	117602291	G	C		0.28518	0.0943	0.0028		-0.23572	0.17809	0.177471		6.68177		7.81723	3.42139
513	rs111795051	15	80523100	A	C		-0.26136	0.08523	0.002		-0.10536	0.11611	0.350304		6.48248		7.8076	2.31035
514	rs183463489	4	26834844	T	C		-0.91629	0.28552	0.0013		-0.05129	0.21221	0.812468		5.91226		7.80321	0.587684
515	rs75287639	11	110193261	T	C		-0.16252	0.04589	0.00029		0	0.05782	0.943767		4.84723		7.79714	0
516	rs6662959	1	146923956	T	C		0.47623	0.12327	0.00014		0.0198	0.18992	0.923973		4.06375		7.78794	0.210164
517	rs146035583	3	77215758	A	G		-0.15082	0.05078	0.0027		0.07696	0.07048	0.2259		6.87562		7.78793	2.86322
518	rs149218963	14	35659797	T	C		0.157	0.04585	0.00079		-0.05129	0.07941	0.540249		5.15983		7.77818	1.46715
519	rs147079298	5	78226249	A	G		-0.44629	0.14478	0.0018		0.00995	0.10877	0.961753		6.3477		7.76635	0.230474
520	rs149832733	18	28278934	T	C		0.53649	0.16653	0.0011		-0.07257	0.19014	0.719715		5.80655		7.76298	0.919693
521	rs71419932	14	33326706	A	G		-0.28768	0.08732	0.0011		0.00995	0.07937	0.933379		5.53949		7.75409	0.295054
522	rs8058945	16	79323311	T	C		-0.10536	0.03293	0.0024		-0.04082	0.05056	0.470724		5.86937		7.75139	1.95597
523	rs111462340	21	43838243	A	G		0.08618	0.01839	6.7e-07		0.02956	0.02889	0.352585		2.73342		7.7478	1.69165
524	rs116932501	14	85502799	T	C		0.19062	0.05962	0.0024		-0.09431	0.10136	0.34543		5.8709		7.74692	2.25446
525	rs160924	5	55444711	G	C		0.13976	0.02595	1.3e-07		0.05827	0.05037	0.192073		2.06838		7.7457	1.66375
527.5	rs6666210	1	233613415	T	C		0.07696	0.02309	0.00035		0.00995	0.02944	0.700825		5.39578		7.74227	0.785077
527.5	rs12307648	12	51772674	T	C		0.07696	0.02309	0.0019		0.00995	0.02944	0.852236		5.39578		7.74227	0.785077
527.5	rs10133265	14	33298370	A	G		0.07696	0.02309	0.0019		0.00995	0.02944	0.868011		5.39578		7.74227	0.785077
527.5	rs12516286	5	172244664	A	G		0.07696	0.02309	0.00026		0.00995	0.02944	0.642948		5.39578		7.74227	0.785077
530	rs4072643	1	178534221	T	C		0.50078	0.12788	0.0001		0.11333	0.14905	0.460084		3.89216		7.72573	1.50006
531	rs59322138	10	8138796	T	C		-0.17435	0.05193	0.00071		-0.01005	0.0491	0.910689		5.28523		7.71855	0.470562
532	rs17503142	11	14998776	G	C		0.3293	0.10272	0.0013		-0.03046	0.10856	0.816157		5.79438		7.71686	0.675404
533	rs225838	14	30555597	T	C		0.09531	0.0271	0.0017		-0.01005	0.03965	0.788503		4.81273		7.71552	0.556056
534	rs78213573	5	150623933	T	G		0.40547	0.12595	0.0011		-0.17435	0.20687	0.364603		5.73132		7.70705	2.01768
535	rs11133066	4	175869444	T	G		0.08618	0.02288	0.00071		0.00995	0.02944	0.871541		4.17996		7.70081	0.690989
536	rs1115604	9	34871878	T	C		-0.17435	0.04641	5.3e-05		0	0.07131	0.982642		4.19919		7.69827	0
537.5	rs740635	17	32853914	A	G		0.07696	0.02309	0.00042		-0.03046	0.04043	0.410608		5.3231		7.68995	1.73823
537.5	rs647449	5	177959785	A	G		0.07696	0.02309	0.0027		-0.03046	0.04043	0.448233		5.3231		7.68995	1.73823
539	rs141610044	8	57795929	T	C		-0.27444	0.09748	0.0042		-0.23572	0.15953	0.128205		7.44627		7.68248	4.03203
540	rs144012263	10	28589742	A	G		-0.23572	0.07772	0.0018		0.06766	0.09143	0.440781		6.3917		7.66782	1.8709
541	rs12612060	2	98631100	G	C		-0.09431	0.02195	2.4e-05		0.02956	0.02889	0.363883		3.18479		7.66767	1.82598
542	rs1534423	2	12640838	A	G		-0.05129	0.01586	0.0025		-0.03046	0.03062	0.25192		5.62016		7.66662	2.3583
544	rs4669787	2	12045848	T	C		0.07696	0.02309	0.00015		-0.01005	0.03002	0.684147		5.27817		7.65743	0.769125
544	rs62335793	4	175155962	A	G		0.07696	0.02309	0.0018		-0.01005	0.03002	0.66158		5.27817		7.65743	0.769125
544	rs4991303	6	96164019	A	G		0.07696	0.02309	0.00024		-0.01005	0.03002	0.805659		5.27817		7.65743	0.769125
548.5	rs12085449	1	147103354	T	C		-0.07257	0.02149	0.00064		0.00995	0.02944	0.692111		5.12561		7.64528	0.76517
548.5	rs11044749	12	19818879	A	G		-0.07257	0.02149	0.00077		0.00995	0.02944	0.857736		5.12561		7.64528	0.76517
548.5	rs17812034	14	77627116	T	C		-0.07257	0.02149	0.001		0.00995	0.02944	0.673265		5.12561		7.64528	0.76517
548.5	rs28680179	16	88130938	A	G		-0.07257	0.02149	0.002		0.00995	0.02944	0.782428		5.12561		7.64528	0.76517
548.5	rs2037988	21	29481795	G	C		-0.07257	0.02149	0.00071		0.00995	0.02944	0.785116		5.12561		7.64528	0.76517
548.5	rs28577129	4	62565683	A	C		-0.07257	0.02149	0.0016		0.00995	0.02944	0.67867		5.12561		7.64528	0.76517
552.5	rs112315030	3	71513875	T	C		0.13976	0.04254	0.0019		-0.03046	0.05951	0.652869		5.41475		7.64495	1.19105
552.5	rs79708025	7	13915632	A	G		0.13976	0.04254	0.0019		-0.03046	0.05951	0.602497		5.41475		7.64495	1.19105
554	rs191551555	14	28468168	G	C		-0.56212	0.15345	0.00017		0.10436	0.15702	0.543108		4.34719		7.63777	1.38575
555	rs144918470	13	87796886	T	C		0.20701	0.06239	0.00039		-0.03046	0.08239	0.676574		5.27984		7.62407	0.849505
556	rs141469974	20	51693733	T	C		0.42527	0.1185	0.00037		-0.05129	0.1905	0.809566		4.51218		7.62324	0.571914
557	rs61790846	3	136483725	T	G		0.11333	0.03093	2.1e-05		0.00995	0.03889	0.73181		4.32847		7.62311	0.532295
558	rs17054866	5	157201270	T	C		-0.12783	0.03365	0.0003		0.00995	0.04817	0.896308		4.02462		7.62097	0.41439
559	rs36070180	2	163124104	T	C		0.24686	0.06713	0.00027		-0.06188	0.13302	0.63858		4.29356		7.61979	0.963923
560	rs117871997	6	142374027	T	C		0.37156	0.12153	0.0025		-0.18633	0.18809	0.325742		6.20653		7.61675	2.46798
561	rs13162569	5	41915982	A	G		-0.37106	0.1064	0.0003		0.07696	0.08268	0.297711		4.76373		7.6116	2.0316
563.5	rs12880914	14	62467133	T	C		0.06766	0.0233	0.0022		0.02956	0.02889	0.310544		6.8614		7.60646	2.68018
563.5	rs8027775	15	89186521	T	C		0.06766	0.0233	0.0019		0.02956	0.02889	0.238923		6.8614		7.60646	2.68018
563.5	rs834504	2	17725275	A	G		0.06766	0.0233	0.0015		0.02956	0.02889	0.283263		6.8614		7.60646	2.68018
563.5	rs1796452	2	240424715	A	G		0.06766	0.0233	0.0021		0.02956	0.02889	0.374177		6.8614		7.60646	2.68018
567.5	rs11203280	1	17342783	T	G		-0.08338	0.02171	0.00017		-0.01005	0.03002	0.855682		3.91781		7.60193	0.662639
567.5	rs62293609	4	12944760	A	T		-0.08338	0.02171	0.00032		-0.01005	0.03002	0.826487		3.91781		7.60193	0.662639
567.5	rs1133362	6	97708999	G	C		-0.08338	0.02171	0.00038		-0.01005	0.03002	0.80974		3.91781		7.60193	0.662639
567.5	rs4507685	7	140122523	A	T		-0.08338	0.02171	0.00029		-0.01005	0.03002	0.706478		3.91781		7.60193	0.662639
570.5	rs4328434	16	81763140	A	G		-0.10536	0.03293	0.00083		0	0.02973	0.997484		5.63988		7.59834	0
570.5	rs32510	5	55568321	A	G		-0.10536	0.03293	0.0017		0	0.02973	0.899752		5.63988		7.59834	0
572	rs2019061	22	18963340	A	G		0.08618	0.02288	0.0013		-0.01005	0.03002	0.71		4.06808		7.59706	0.675228
573	rs3858391	11	107890801	T	C		-0.18633	0.04131	8.7e-07		-0.06188	0.0613	0.318294		2.83441		7.5938	1.6995
574	rs148342023	14	58931744	T	C		-0.44629	0.13874	0.001		-0.03046	0.10856	0.793846		5.57177		7.59298	0.662303
575	rs1873887	11	130401870	A	G		-0.10536	0.03293	0.0024		0.03922	0.0513	0.334542		5.62512		7.5884	1.81324
576	rs186720810	8	88187719	T	C		0.38526	0.10049	0.00012		0.08618	0.11291	0.396256		3.91514		7.58586	1.51025
577	rs12488444	3	184177852	A	G		-0.09431	0.02729	0.00068		0.00995	0.03889	0.790451		4.81582		7.58384	0.561462
578	rs887250	16	5664127	A	G		0.07696	0.02759	0.0033		0.08618	0.05329	0.0833958		7.39084		7.58334	4.39651
579	rs188547107	5	18995810	T	G		0.36464	0.10815	0.0009		0.14842	0.20097	0.437791		5.05383		7.57963	1.66024
580	rs2681437	3	152039322	A	G		-0.12783	0.04439	0.0026		-0.07257	0.06192	0.255035		6.91873		7.57462	3.08276
581	rs7965014	12	26836184	G	C		0.24686	0.08092	0.0025		-0.12783	0.12758	0.313661		6.15091		7.56597	2.48496
582	rs13231747	7	21053751	G	C		0.11333	0.0352	0.00065		-0.03046	0.05006	0.576472		5.52078		7.56489	1.42968
583	rs114693835	4	137176261	A	G		0.20701	0.05871	0.00042		0.00995	0.07065	0.865239		4.60196		7.56398	0.302122
584	rs56981573	7	137438843	A	G		-0.15082	0.05078	0.0024		-0.07257	0.07155	0.273788		6.4826		7.56207	2.58239
585	rs77145180	3	16991558	A	G		-0.11653	0.03329	0.0004		0.00995	0.04817	0.884081		4.66585		7.56117	0.446182
588	rs1944075	11	95461962	A	C		-0.07257	0.02149	0.00059		-0.01005	0.03002	0.789898		5.00804		7.55709	0.749186
588	rs4772256	13	100589598	T	C		-0.07257	0.02149	0.0016		-0.01005	0.03002	0.707663		5.00804		7.55709	0.749186
588	rs7698495	4	129407449	A	G		-0.07257	0.02149	0.00063		-0.01005	0.03002	0.566367		5.00804		7.55709	0.749186
588	rs13126477	4	28275581	G	C		-0.07257	0.02149	0.0012		-0.01005	0.03002	0.594737		5.00804		7.55709	0.749186
588	rs2980227	8	76300339	A	T		-0.07257	0.02149	0.00072		-0.01005	0.03002	0.681541		5.00804		7.55709	0.749186
591	rs73811969	3	10670373	A	C		-0.12783	0.03905	0.00055		0	0.03927	0.939234		5.32779		7.55588	0
592	rs6109790	20	13254487	T	G		-0.09431	0.03258	0.0013		0.0198	0.02916	0.47924		6.81104		7.55463	1.77208
593	rs145771464	2	41969973	G	C		-0.22314	0.07131	0.0018		-0.05129	0.08853	0.605179		5.82788		7.55409	1.39861
594.5	rs4648524	1	3456592	T	G		0.08618	0.02734	0.00038		0.00995	0.02944	0.85362		5.72484		7.54206	0.808662
594.5	rs73173123	22	49647564	T	C		0.08618	0.02734	0.00075		0.00995	0.02944	0.65		5.72484		7.54206	0.808662
596.5	rs645143	1	229166972	A	G		-0.08338	0.027	0.0013		0.03922	0.04235	0.294376		5.95862		7.53826	2.26062
596.5	rs9513452	13	99245140	T	C		-0.08338	0.027	0.0011		0.03922	0.04235	0.276949		5.95862		7.53826	2.26062
598.5	rs4552745	6	143852521	A	G		-0.10536	0.02759	0.0002		-0.01005	0.03965	0.882373		3.89315		7.53485	0.500119
598.5	rs12703117	7	150997692	T	C		-0.10536	0.02759	0.0005		-0.01005	0.03965	0.736669		3.89315		7.53485	0.500119
600	rs72776550	5	83513087	T	C		0.11333	0.03093	0.00093		-0.01005	0.03965	0.906749		4.21813		7.52532	0.520575
601	rs1569079	7	70224743	G	C		0.07696	0.02759	0.0041		-0.08338	0.05265	0.0952462		7.27632		7.52435	4.27188
602	rs8126001	20	62711459	T	C		0.09531	0.02268	9.8e-05		0.02956	0.02889	0.357149		3.20461		7.52286	1.83166
603	rs17476501	2	65691896	T	C		0.09531	0.0271	0.0002		0.02956	0.05177	0.509772		4.5665		7.51555	1.22016
604	rs13115463	4	115085424	T	C		0.77011	0.23743	0.0012		0.12222	0.1479	0.430268		5.36454		7.51248	1.91399
605	rs145770760	2	123032862	A	G		0.16551	0.04547	0.00095		-0.01005	0.07198	0.920246		4.25201		7.50579	0.287907
606	rs5994195	22	17678667	A	G		0.22314	0.06864	0.0012		0.00995	0.06177	0.75		5.33014		7.50532	0.37189
607	rs10163803	18	75133579	A	C		0.09531	0.0271	0.001		0.00995	0.02944	0.827651		4.55076		7.50259	0.720987
608	rs117724085	16	56150365	T	C		0.35767	0.10883	0.0013		-0.01005	0.11898	0.95431		5.20065		7.49485	0.192629
609	rs78805002	10	63818685	A	G		0.25464	0.05257	1.7e-06		0.12222	0.06756	0.0829119		2.3929		7.49291	2.79843
610	rs8075567	17	18599589	A	G		-0.09431	0.03258	0.0021		-0.04082	0.04084	0.25437		6.69025		7.48735	2.58529
611	rs55678361	18	8889550	A	G		0.21511	0.05826	0.00055		0	0.08875	0.981218		4.10551		7.48124	0
612	rs10178421	2	109516129	A	G		-0.13926	0.03948	0.00034		-0.01005	0.05837	0.800524		4.48947		7.47389	0.364816
613	rs184290408	6	162164291	A	G		0.41211	0.12521	0.00085		-0.03046	0.1494	0.862209		5.15471		7.47268	0.462894
615	rs1629141	10	83992945	A	T		0.08618	0.02734	0.0024		-0.01005	0.03002	0.721798		5.61676		7.47052	0.793411
615	rs2907337	19	2563620	T	C		0.08618	0.02734	0.00063		-0.01005	0.03002	0.762153		5.61676		7.47052	0.793411
615	rs2471710	4	28575113	T	C		0.08618	0.02734	0.00044		-0.01005	0.03002	0.690634		5.61676		7.47052	0.793411
617	rs13392230	2	162385809	A	G		0.53649	0.16653	0.0014		0.02956	0.1418	0.856764		5.37167		7.46662	0.483151
618.5	rs72858659	2	152202348	A	G		-0.08338	0.027	0.0035		0.02956	0.03816	0.432256		5.83724		7.46108	1.87154
618.5	rs11778623	8	143199039	T	C		-0.08338	0.027	0.0022		0.02956	0.03816	0.386724		5.83724		7.46108	1.87154
620	rs149653030	1	116662744	A	G		0.39878	0.13201	0.003		-0.30111	0.25088	0.214103		6.09508		7.4579	2.96312
621	rs35329203	7	110795567	T	C		-0.16252	0.05135	0.0016		-0.06188	0.0802	0.460104		5.55256		7.45784	1.81812
622	rs6072992	20	41762934	T	G		-0.13926	0.04488	0.0009		-0.04082	0.06009	0.460085		5.7651		7.45035	1.63108
623	rs147191340	6	62061046	T	C		0.36464	0.11949	0.002		-0.13926	0.16831	0.423169		5.9596		7.44974	2.01988
624	rs75125843	1	242704870	A	G		-0.31471	0.08951	0.00057		-0.03046	0.09999	0.77096		4.48628		7.44701	0.645233
625	rs75775764	2	11662369	A	G		-0.16252	0.05135	0.0021		0.03922	0.06874	0.627727		5.52825		7.44149	1.3415
626	rs116926944	17	68380689	A	G		0.39878	0.1159	0.00048		-0.13926	0.22037	0.528628		4.66947		7.43504	1.36555
627.5	rs11132258	4	185765483	A	G		0.09531	0.03148	0.0014		-0.03046	0.04043	0.459711		6.02462		7.43136	1.84923
627.5	rs7822369	8	143079492	A	G		0.09531	0.03148	0.0019		-0.03046	0.04043	0.427741		6.02462		7.43136	1.84923
629	rs4673211	2	202694922	T	C		-0.11653	0.03863	0.0028		-0.06188	0.0613	0.279742		6.06292		7.42769	2.4856
630	rs56203718	17	76362772	A	G		-0.18633	0.04695	1.6e-05		-0.03046	0.06879	0.679903		3.50262		7.42752	0.828707
631	rs7240977	18	3971115	A	G		0.12222	0.0391	0.002		-0.01005	0.03965	0.832073		5.64197		7.42473	0.602058
637	rs1556742	1	95674341	A	C		-0.06188	0.02126	0.0041		0.02956	0.02889	0.254481		6.49864		7.4199	2.60836
637	rs10823786	10	73332945	A	G		-0.06188	0.02126	0.0027		0.02956	0.02889	0.347907		6.49864		7.4199	2.60836
637	rs10882950	10	99278269	T	C		-0.06188	0.02126	0.0029		0.02956	0.02889	0.322321		6.49864		7.4199	2.60836
637	rs12785432	11	117760569	T	C		-0.06188	0.02126	0.004		0.02956	0.02889	0.299652		6.49864		7.4199	2.60836
637	rs316604	15	41775221	T	C		-0.06188	0.02126	0.002		0.02956	0.02889	0.335308		6.49864		7.4199	2.60836
637	rs12928227	16	59701936	A	G		-0.06188	0.02126	0.0058		0.02956	0.02889	0.340096		6.49864		7.4199	2.60836
637	rs7253388	19	58015094	T	C		-0.06188	0.02126	0.0024		0.02956	0.02889	0.324591		6.49864		7.4199	2.60836
637	rs7727757	5	123963407	A	G		-0.06188	0.02126	0.0035		0.02956	0.02889	0.336391		6.49864		7.4199	2.60836
637	rs1461234	5	153245475	T	C		-0.06188	0.02126	0.0038		0.02956	0.02889	0.248128		6.49864		7.4199	2.60836
637	rs28622	5	52637344	A	T		-0.06188	0.02126	0.0062		0.02956	0.02889	0.269546		6.49864		7.4199	2.60836
637	rs4639433	7	90644881	T	C		-0.06188	0.02126	0.0064		0.02956	0.02889	0.367383		6.49864		7.4199	2.60836
643	rs7748275	6	3581089	A	T		0.46373	0.14194	0.001		0.03922	0.12164	0.760774		5.15718		7.41936	0.732213
644	rs147118101	2	173068050	T	C		0.34359	0.10435	0.0013		0.05827	0.07173	0.365747		5.07714		7.41921	1.83043
646	rs77140304	18	24934428	T	C		-0.09431	0.03258	0.0034		-0.06188	0.05158	0.238541		6.55444		7.41096	3.0714
646	rs196886	8	24736607	T	C		-0.09431	0.03258	0.0035		-0.06188	0.05158	0.219012		6.55444		7.41096	3.0714
646	rs62542712	9	27105967	A	G		-0.09431	0.03258	0.0057		-0.06188	0.05158	0.203213		6.55444		7.41096	3.0714
648	rs11568020	1	230850018	T	C		-0.22314	0.05439	3.9e-05		-0.06188	0.07083	0.420767		3.26072		7.40824	1.57757
RA=rheumatoid arthritis, SLE=systemic lupus erythematosus, CHR=chromosome location, BP=base position, EA=effect allele, NEA=non effect allele, P=P value, BETA=effect size, SE=standard error, Q=Cochran's Q test statistics, Z'= z-score transformed from P values in Cochran’s Q tests, S=strength of disease specificity;

## Sheet: Supplementary Table S3
Supplementary Table S3. Top ranked SLE-specific nonMHC variants between RA and SLE
RankSLE	rs_id	CHR	BP	EA	NEA		BETA_SLE	SE_SLE	P_SLE		BETA_RA	SE_RA	P_RA		Q		S_SLE	S_RA
1	rs13019891	2	113829869	T	G		-0.56212	0.0346	1.64719e-83		0.03922	0.01926	0.0074		230.603		246.709	30.9231
2	rs4274624	2	191958656	T	C		0.55962	0.0311	9.73273e-66		-0.12783	0.02268	6.9e-12		125.839		201.856	63.2263
3	rs34572943	16	31272353	A	G		0.58779	0.04084	3.39169e-47		0.00995	0.02944	0.58		131.735		165.192	3.87915
4	rs17849502	1	183532580	T	G		0.81093	0.04966	3.22899e-58		0.10436	0.05237	0.05		95.847		159.87	19.5093
5	rs2573219	2	233288667	A	C		0.58779	0.04084	1.13327e-42		-0.01005	0.03486	0.87		115.771		154.859	3.10198
6	rs35000415	7	128585616	T	C		0.58779	0.04084	1.8609e-45		0.157	0.02552	1.5e-11		80.0198		128.746	55.0323
7	rs9852014	3	129084581	A	G		0.62058	0.04962	2.25712e-36		0	0.03927	0.9		96.177		122.653	0
8	rs7823055	8	55511676	T	G		0.35066	0.03135	1.64303e-34		0.00995	0.01982	0.74		94.5292		108.751	4.88093
9	rs3778753	7	128580042	A	G		0.37156	0.03072	9.93508e-37		-0.11653	0.01691	4.2e-12		52.8926		87.9641	50.1178
10	rs7601754	2	191940451	A	G		-0.38566	0.0362	9.31063e-25		0.08618	0.01839	3.6e-05		54.4016		78.5782	34.5645
11	rs1078324	5	149202268	A	C		-0.71335	0.07716	7.10544e-20		-0.05129	0.04125	0.22		57.2581		69.9566	9.40864
12	rs7199570	16	31365464	A	T		0.23111	0.02759	9.50649e-15		-0.0202	0.02041	0.29		53.6237		61.3402	7.24748
13	rs1464446	3	146601295	T	G		-0.3285	0.04084	2.79229e-16		0.00995	0.02465	0.67		50.3393		57.0694	2.86391
14	rs11645653	16	31312855	T	C		-0.23572	0.03131	9.98569e-12		-0.03046	0.02062	0.14		50.4104		53.4531	10.4882
15	rs13389408	2	191933283	T	C		0.39878	0.03952	2.49141e-19		-0.16252	0.02346	8.6e-12		26.4268		51.8727	35.6124
16	rs4657041	1	161478859	T	C		-0.18633	0.02985	7.63525e-11		0.08618	0.01385	9.8e-08		68.5802		51.6937	51.5295
17	rs512681	2	119450163	A	C		-0.30111	0.03978	8.74879e-13		0.0198	0.02916	0.42		42.332		49.2487	4.41786
18	rs62051483	16	31327376	A	G		0.27003	0.03024	4.00256e-15		0.00995	0.04355	0.83		27.8859		47.1544	1.2065
19	rs72913200	2	191952118	A	G		0.53063	0.07	4.85922e-14		0.05827	0.03712	0.17		35.5412		45.1918	9.35843
20	rs6752770	2	191973563	A	G		0.27003	0.03024	1.38087e-18		-0.08338	0.02171	7.8e-06		25.1398		44.7724	19.2567
21	rs4958880	5	150438477	A	C		0.27003	0.03024	3.76041e-15		0.09531	0.01822	8.1e-07		24.4917		44.1916	25.8881
22	rs10912578	1	173251856	A	G		0.24686	0.03093	1.64776e-15		0.04879	0.01908	0.0018		29.705		43.4996	13.9369
23	rs79085032	1	183256944	A	G		0.63127	0.0802	1.08363e-13		-0.04082	0.09213	0.66		30.2752		43.3096	2.4379
24	rs2409780	8	11337587	T	C		0.27003	0.03024	1.62935e-16		-0.09431	0.02195	2.5e-07		22.1144		41.9922	20.2051
25	rs4473954	7	128728754	A	T		0.23902	0.03117	4.45713e-15		-0.05129	0.01586	0.004		28.8139		41.1622	17.3592
26	rs820077	6	35033854	A	G		0.19062	0.02869	3.29904e-08		0	0.01508	0.81		34.5885		39.0754	0
27	rs7101726	11	599313	T	C		-0.22314	0.03093	6.53047e-11		0.02956	0.01944	0.24		28.0787		38.2284	8.05743
28	rs2431698	5	159884083	T	G		-0.22314	0.03093	1.02911e-13		-0.04082	0.0157	0.018		27.6278		37.9202	13.6662
29	rs73272842	5	150453888	A	G		0.29267	0.04025	8.59185e-13		0.06766	0.01873	0.0037		25.6888		36.854	18.3091
30	rs756505	22	27030951	T	G		0.13103	0.01759	1.40369e-06		0	0.02001	0.95		24.188		36.6358	0
31	rs13330932	16	85974507	T	C		-0.22314	0.03093	1.63872e-11		-0.04082	0.02083	0.048		23.9046		35.2726	9.58129
32	rs7799991	7	128738941	A	T		0.19062	0.02869	5.76968e-11		-0.0202	0.01538	0.19		27.4078		34.7836	6.87594
33	rs4661543	1	15229101	T	G		-0.27444	0.03877	9.39891e-11		-0.0202	0.0352	0.61		23.572		34.3676	2.78616
34	rs115872210	1	183263797	T	C		0.27003	0.04114	5.1808e-11		0.0198	0.02442	0.5		27.3567		34.3305	4.24084
35	rs12539320	7	128703394	A	T		0.81978	0.11069	5.13538e-13		-0.22314	0.07131	0.0014		20.5325		33.559	14.1791
36	rs268124	2	65654364	T	C		-0.18633	0.02985	8.60306e-09		0.00995	0.01493	0.62		27.9281		32.9883	3.52196
37	rs923077	12	129276708	A	C		0.23902	0.03867	1.20092e-07		0	0.02489	0.87		27.0136		32.1256	0
38	rs11900804	2	191533767	T	C		0.24686	0.03093	5.64161e-18		-0.09431	0.02195	3.4e-06		16.178		32.1021	17.2817
39	rs34423782	1	183554714	T	C		-0.35667	0.06171	1.73438e-08		0.0198	0.02916	0.48		30.4243		31.8802	3.74531
40	rs4518254	4	102714254	T	G		-0.17435	0.02373	4.38703e-09		0.05827	0.01424	0.00032		17.5933		30.8176	17.1636
41	rs79021499	1	183363926	G	C		0.81978	0.09039	2.30798e-19		-0.0202	0.22057	0.91		11.2515		30.4216	0.307192
42	rs35929052	16	85994484	T	C		-0.34249	0.05447	1.85759e-11		-0.05129	0.02617	0.051		23.2204		30.2988	9.44417
43	rs116849262	16	30720376	A	G		0.47	0.07956	1.94786e-08		-0.0202	0.05428	0.71		25.9048		30.0672	1.8941
44	rs11089637	22	21979096	T	C		0.24686	0.03093	2.72936e-12		-0.10536	0.02219	5.6e-07		13.8174		29.6677	17.6495
45	rs139294369	7	128705730	A	T		0.63127	0.08939	1.21913e-12		0.17395	0.06436	0.0091		17.2377		29.3202	11.2214
46	rs7768653	6	106574794	T	C		0.20701	0.03215	3.10827e-12		-0.05129	0.01586	0.0023		18.8682		27.9689	14.0474
47	rs11780444	8	11078420	A	C		-0.17435	0.0295	1.52463e-07		0.0198	0.01479	0.3		21.9337		27.6794	6.26979
48	rs73050535	12	5012503	T	C		-0.71335	0.12822	9.10536e-09		0.0198	0.07434	0.78		24.4691		27.5205	1.3175
49	rs10199181	2	191873553	A	T		0.19885	0.0324	1.28666e-11		-0.04082	0.0157	0.0065		19.2659		26.9386	11.4122
50	rs2291241	2	213886454	A	T		0.23111	0.03897	4.30609e-08		0.00995	0.02944	0.76		20.5048		26.8545	1.53043
51	rs7752903	6	138227364	T	G		0.59884	0.07058	1.07896e-16		-0.34249	0.04139	1.4e-17		9.81607		26.5826	25.9251
52	rs10200680	2	223961877	T	C		-0.24846	0.03781	4.96262e-09		-0.05129	0.03125	0.082		16.1569		26.4137	6.59723
53	rs28421776	7	26657874	G	C		-0.38566	0.07	8.12766e-08		0.03922	0.05571	0.51		22.5552		26.1656	3.34347
54	rs7575908	2	135072001	A	G		-0.17435	0.0295	1.31349e-07		0.02956	0.01465	0.14		19.3241		25.9806	8.86984
55	rs112504638	22	22019160	A	G		0.23111	0.03897	1.84117e-06		-0.01005	0.03965	0.86		18.8166		25.7252	1.0995
56	rs4916215	1	173314540	T	C		-0.22314	0.03093	5.06636e-11		0.09531	0.01822	1.7e-08		12.6805		25.6901	18.6277
57	rs4072682	16	81887503	T	C		0.17395	0.02916	1.34312e-06		0.00995	0.02465	0.7		18.4481		25.622	1.73373
58	rs7838749	8	10537940	T	G		-0.16252	0.02916	3.18807e-06		0	0.02001	0.86		21.1183		25.6123	0
59	rs9936818	16	31344904	A	T		-0.17435	0.0295	2.08596e-07		-0.03046	0.01554	0.086		18.6233		25.5052	8.45878
60	rs275397	16	13032994	G	C		-0.15082	0.02883	1.21541e-05		-0.0202	0.02041	0.25		23.4407		25.3279	4.79175
61	rs2304256	19	10475652	A	C		-0.23572	0.03131	1.53941e-12		-0.11653	0.01691	1e-10		11.219		25.2169	23.0819
62	rs4572884	4	102783351	T	C		-0.16252	0.02346	2.81293e-08		-0.06188	0.01603	0.00025		12.5455		24.5371	13.6729
63	rs846298	7	42122083	A	G		0.14842	0.02989	3.07821e-07		-0.03046	0.02062	0.11		24.2668		24.4609	7.27691
64	rs4756195	11	35198032	A	G		-0.15082	0.02883	1.48639e-05		0	0.01508	0.93		21.488		24.25	0
65	rs36023980	17	73341284	T	C		-0.16252	0.02916	1.51249e-06		-0.01005	0.02021	0.62		18.4684		23.9516	2.13705
66	rs2454060	10	8465041	A	T		-0.17435	0.0295	2.03787e-07		-0.03046	0.02062	0.13		15.9825		23.6278	5.9056
67	rs12753665	1	183546061	A	G		0.14842	0.02989	3.48435e-07		-0.01005	0.01523	0.37		22.3152		23.4567	3.11721
68	rs12420647	11	538940	A	G		-0.17435	0.0295	1.71278e-08		-0.0202	0.02539	0.48		15.6856		23.4073	3.15094
69	rs35929247	19	10414450	A	G		0.19885	0.0324	8.25695e-11		0.06766	0.01411	0.00015		13.7813		22.7838	17.8012
70	rs11642511	16	86003392	T	C		-0.16252	0.02916	2.18989e-07		0.02956	0.01465	0.1		16.6005		22.7081	8.22106
71	rs7857454	9	122960715	G	C		-0.16252	0.02916	4.53206e-06		0.0198	0.01963	0.51		16.4845		22.6286	4.09528
72	rs6441308	3	100242358	T	C		-0.15082	0.02883	2.13684e-05		0	0.02001	0.92		18.4697		22.4825	0
73	rs75934331	1	183182029	A	T		-0.19845	0.04179	3.84878e-06		0.02956	0.02418	0.34		22.3024		22.4261	5.7733
74	rs4513503	3	159502420	T	C		-0.16252	0.02916	4.515e-07		-0.03046	0.01554	0.084		15.9735		22.2751	7.83392
75	rs3845622	1	159171603	A	C		-0.26136	0.05043	1.12145e-07		0	0.03452	0.99		18.2898		22.1643	0
76	rs58296037	9	9841583	A	G		0.30748	0.06009	2.16738e-06		0	0.03927	0.91		18.3476		21.9182	0
77	rs2620907	10	50052641	A	C		-0.17435	0.0295	8.56165e-09		-0.05129	0.01586	0.00084		13.4996		21.7151	11.882
78	rs310120	1	153061235	T	C		-0.13926	0.02851	1.10672e-05		0.03922	0.02862	0.19		19.52		21.5809	6.05449
79	rs305063	16	85974657	T	G		0.17395	0.02916	7.29224e-08		0.04879	0.01908	0.027		12.8999		21.4255	9.18429
80	rs144687892	18	29540099	G	C		0.18232	0.0369	1.68626e-05		0.00995	0.02465	0.73		18.7727		21.4077	1.74892
81	rs6947963	7	147918464	T	G		-0.22314	0.0428	1.42115e-07		0	0.03452	0.88		16.4683		21.1572	0
82	rs55849815	8	130222280	A	T		-0.16252	0.02916	1.91223e-06		0.02956	0.01944	0.2		14.3935		21.1447	5.76888
83.5	rs353643	11	35181679	G	C		0.14842	0.02989	1.19374e-05		0	0.02001	0.95		17.026		20.4891	0
83.5	rs4921294	5	159931967	T	C		0.14842	0.02989	1.50716e-05		0	0.02001	0.99		17.026		20.4891	0
85	rs2677605	4	8207083	A	G		0.11333	0.0179	0.000105114		0.02956	0.01944	0.18		10.0489		20.0702	4.82024
86	rs17087649	5	96971199	A	C		-0.17435	0.0352	1.82264e-05		0	0.02489	0.89		16.3557		20.0315	0
87	rs1780813	1	246444082	T	C		-0.63488	0.1346	8.35704e-07		0.02956	0.08217	0.76		17.7522		19.8734	1.51571
88	rs145156089	3	21369907	T	C		0.50078	0.10069	1.56699e-06		0.0198	0.08292	0.82		15.9281		19.8492	0.952988
89	rs71603662	5	159782450	T	C		-0.26136	0.05043	3.63982e-07		0.0198	0.03852	0.6		14.4901		19.7281	1.95666
90	rs118096366	16	31225777	A	G		0.53063	0.09051	1.38503e-08		-0.11653	0.08435	0.18		11.2027		19.6226	4.62395
91	rs73228794	7	128770621	T	G		-0.13926	0.02851	3.45912e-05		-0.01005	0.01523	0.43		15.9798		19.526	2.63786
92	rs1954173	1	161677784	A	G		-0.12783	0.0282	1.41225e-05		-0.01005	0.01523	0.36		18.5076		19.5011	2.83884
93	rs10849926	12	109638760	T	G		-0.26136	0.05043	1.65513e-06		-0.0202	0.04004	0.69		14.0262		19.4098	1.88942
94	rs4082517	10	71704566	A	G		-0.19845	0.04179	2.16197e-06		0.00995	0.02944	0.62		16.6202		19.3596	1.37785
95	rs146927469	17	37663401	A	G		0.81093	0.17005	2.15914e-06		-0.05129	0.12762	0.68		16.446		19.3391	1.62984
96	rs2785189	11	35106064	T	C		0.13976	0.03015	4.54179e-06		0	0.01508	0.76		17.1879		19.218	0
97	rs9968342	4	154771820	T	C		-0.09431	0.02195	0.000694321		0.04879	0.02373	0.03		19.5974		19.0205	9.1019
98	rs11059919	12	129289190	A	G		0.14842	0.02989	7.08128e-07		-0.0202	0.01538	0.29		14.5496		18.9405	5.00979
99	rs6749371	2	191902184	A	T		-0.34249	0.06089	2.62277e-08		0.11333	0.03093	0.00018		11.2589		18.8734	12.2945
100	rs11618747	13	82772038	T	C		0.43825	0.09027	1.46625e-06		0.28518	0.16283	0.08		15.0986		18.8645	6.80538
101	rs55684314	2	40282886	A	G		-0.59784	0.1157	1.09801e-08		-0.11653	0.06453	0.07		13.1995		18.7729	6.56077
102	rs2288450	19	41209177	T	C		0.19062	0.04051	4.42779e-06		-0.01005	0.03002	0.66		15.8396		18.7275	1.33238
103	rs4594662	4	4687278	T	C		-0.10536	0.02219	0.000166178		0	0.01508	0.81		15.4219		18.6461	0
104	rs76484376	5	100172626	T	C		0.157	0.02965	6.27543e-06		0.00995	0.02944	0.59		12.3859		18.6354	1.18946
105	rs11719330	3	58462163	A	G		-0.24846	0.04982	1.30218e-07		-0.03046	0.03062	0.31		13.8975		18.5918	3.70845
106	rs11246228	11	641563	T	C		0.157	0.02965	2.01492e-07		-0.03046	0.02062	0.12		12.2765		18.5529	5.17582
107	rs138324598	2	191939021	T	C		0.43178	0.08803	3.774e-06		0.03922	0.05571	0.55		14.1993		18.4827	2.65282
108	rs112679482	17	36177117	T	C		-0.19845	0.04179	8.2872e-06		0.00995	0.03419	0.66		14.8972		18.3286	1.12325
109	rs150602585	4	9621799	A	G		-0.17435	0.04084	0.000205282		-0.13926	0.06074	0.026		18.3585		18.2917	9.82359
110	rs13130144	4	119873248	T	G		-0.10536	0.02219	0.00052016		-0.01005	0.02021	0.57		14.7856		18.2574	1.91214
111	rs7303313	12	129261195	A	G		-0.13926	0.02851	4.14467e-05		0.00995	0.01982	0.77		13.8689		18.1907	1.86956
113	rs8061328	16	24494973	T	C		-0.12783	0.0282	1.19175e-05		0.00995	0.01982	0.73		15.9783		18.1196	2.00671
113	rs9375693	6	130323483	T	C		-0.12783	0.0282	8.80539e-05		0.00995	0.01982	0.8		15.9783		18.1196	2.00671
113	rs10089950	8	53330550	T	C		-0.12783	0.0282	0.000286724		0.00995	0.01982	0.68		15.9783		18.1196	2.00671
115	rs927364	6	16934044	T	C		-0.13926	0.02851	1.0382e-05		-0.01005	0.02021	0.66		13.6704		18.0601	1.83862
116	rs12693582	2	191511939	T	C		-0.17435	0.0295	2.0255e-08		0.06766	0.01873	0.0016		9.32201		18.0449	11.0293
117	rs10844810	12	34241041	A	T		0.18232	0.0369	4.06027e-05		0.00995	0.02944	0.83		13.3335		18.0418	1.23412
118	rs861841	22	22010151	G	C		-0.12783	0.0282	0.000861211		-0.01005	0.02021	0.5		15.7939		18.0148	1.97626
119	rs4302445	4	155432811	T	C		0.10436	0.01806	0.000452964		-0.0202	0.02041	0.31		9.53629		17.8446	3.05631
120	rs731369	11	11764559	G	C		0.13976	0.03015	6.6652e-05		-0.01005	0.01523	0.47		14.7459		17.8004	2.53397
121	rs12978299	19	52154398	A	G		0.14842	0.02989	1.70333e-05		-0.01005	0.02514	0.67		12.5514		17.5919	1.41627
122	rs8081264	17	7235316	G	C		0.18232	0.02893	1.65795e-07		-0.07257	0.02672	0.0053		7.76648		17.563	7.5689
123	rs1509948	4	94989890	T	C		-0.08338	0.02171	0.00567819		0.04879	0.01908	0.021		20.9116		17.5629	11.6935
124	rs10912613	1	173370403	A	G		-0.15082	0.02883	6.06745e-06		-0.04082	0.0157	0.02		11.228		17.5294	8.71215
125	rs73238193	7	128562446	A	G		-0.22314	0.0428	6.43932e-10		0.06766	0.01873	0.00077		11.0755		17.3507	12.022
126	rs9789016	17	77859992	G	C		0.29267	0.06765	3.66253e-05		-0.03046	0.04527	0.49		15.7583		17.1738	2.671
127	rs76876303	1	161557512	T	C		0.19062	0.04051	8.96605e-07		-0.03046	0.04527	0.45		13.2441		17.1245	2.44867
128	rs141343544	6	75374417	G	C		0.75142	0.15984	1.62851e-06		-0.08338	0.16449	0.63		13.2474		17.1105	1.84496
129	rs7451212	6	6745120	T	C		0.27763	0.06181	2.00078e-05		0.00995	0.04355	0.83		14.4658		17.0836	0.868973
130	rs80263606	6	154297918	T	C		0.17395	0.0372	0.000174903		0	0.02973	0.97		13.3432		17.0809	0
131.5	rs11644244	16	58322851	A	G		0.157	0.02965	3.09966e-06		-0.04082	0.02083	0.078		10.28		16.9774	6.2832
131.5	rs4958891	5	150477137	T	C		0.157	0.02965	3.58511e-06		-0.04082	0.02083	0.041		10.28		16.9774	6.2832
133	rs111904390	17	37888516	T	G		0.3293	0.07179	4.67092e-06		0.02956	0.03816	0.5		13.5922		16.9111	2.85588
134	rs75056196	1	184953111	A	G		-0.41552	0.08523	4.00555e-07		-0.06188	0.05646	0.24		11.9654		16.8641	3.79117
135	rs80321251	16	86019251	A	G		-0.16252	0.02916	3.1687e-06		-0.06188	0.01603	0.00037		9.14722		16.8564	11.6751
136	rs13183792	5	150504222	A	G		-0.17435	0.0352	5.67723e-06		0.02956	0.02418	0.18		11.4953		16.7934	4.14485
137	rs9371450	6	150775708	A	G		-0.12783	0.0282	5.47992e-05		0	0.02001	0.97		13.6667		16.7578	0
138	rs16850055	2	214118734	A	G		0.13103	0.0304	2.89275e-05		0.00995	0.01982	0.77		15.0915		16.7441	1.95023
139.5	rs13102616	4	185790202	T	G		-0.15082	0.02883	6.20827e-05		0.0198	0.02916	0.63		10.209		16.715	2.16955
139.5	rs4240660	8	10479648	A	G		-0.15082	0.02883	1.53501e-05		0.0198	0.02916	0.52		10.209		16.715	2.16955
141	rs3807134	7	128577338	T	C		-0.27444	0.05106	1.72279e-08		0.09531	0.0271	0.00041		9.60264		16.6557	10.8984
142	rs61620785	15	39995277	A	G		0.43178	0.09906	3.86853e-05		-0.04082	0.07407	0.57		14.5988		16.6542	2.10567
143	rs6719028	2	106895212	T	C		-0.13926	0.02851	9.83817e-05		-0.01005	0.02514	0.76		11.5551		16.6041	1.3589
144.5	rs7101653	11	35402443	T	C		-0.13926	0.02851	9.4994e-05		-0.0202	0.02041	0.31		11.5304		16.5863	3.3607
144.5	rs10878751	12	68508863	A	G		-0.13926	0.02851	3.49114e-05		-0.0202	0.02041	0.42		11.5304		16.5863	3.3607
146	rs7938023	11	71225849	A	G		0.13976	0.03015	7.65604e-05		-0.01005	0.02021	0.64		12.7705		16.5653	1.77707
147	rs9541110	13	68018563	T	C		-0.11653	0.02789	0.000257604		-0.0202	0.02041	0.28		15.652		16.5301	3.91556
148	rs2541519	16	10753981	A	G		0.13976	0.03015	4.4636e-05		0.00995	0.02944	0.59		12.6219		16.4686	1.20073
149	rs80014155	3	159625393	T	C		0.77932	0.12952	2.78766e-09		0.20701	0.16511	0.21		7.43785		16.4098	3.41934
150	rs7197422	16	11121071	G	C		-0.13926	0.02851	1.01224e-06		-0.03046	0.01554	0.098		11.2276		16.3672	6.56785
151	rs11131889	4	179851965	T	C		-0.10536	0.02219	0.000321501		-0.01005	0.02514	0.62		11.8457		16.3417	1.37588
152	rs12816396	12	123009498	A	T		-0.17435	0.04084	2.02511e-05		-0.0202	0.03032	0.57		14.6296		16.3287	2.54822
153	rs11784786	8	9043984	T	C		-0.12783	0.0282	0.000146095		0.02956	0.03355	0.42		12.8962		16.2785	3.16405
154	rs10938942	4	23352821	T	C		-0.08338	0.02171	0.0039652		0.03922	0.01926	0.067		17.8455		16.2243	8.60232
155	rs116028948	1	183433311	A	G		-0.44629	0.10093	3.56449e-06		-0.04082	0.04572	0.38		13.3912		16.181	3.2672
156	rs7654813	4	14334312	T	C		0.17395	0.0372	0.000110226		0	0.03452	0.96		11.7488		16.0279	0
157	rs7159986	14	73162115	T	C		0.22314	0.04677	5.26299e-05		0.0198	0.03852	0.66		11.2625		16.0113	1.72503
158	rs4689734	4	7409539	A	C		-0.09431	0.02195	0.00102656		-0.03046	0.02564	0.17		13.6652		15.8829	4.39157
159	rs1263138	2	191594895	A	G		0.26236	0.04863	5.09191e-07		0.08618	0.03614	0.023		8.45535		15.6877	6.934
160	rs2402940	7	128570742	T	C		-0.21072	0.04229	1.54444e-07		-0.06188	0.02126	0.0021		9.88798		15.6683	9.15252
161	rs13403357	2	31432367	A	C		-0.17435	0.04084	9.88195e-05		0.0198	0.03386	0.46		13.3933		15.6236	2.14004
162	rs671703	6	138147365	A	G		0.23111	0.03897	5.79629e-08		0.11333	0.02228	4.9e-06		6.88423		15.5602	13.3462
163	rs73288241	5	143044104	A	G		0.39878	0.09073	1.87895e-05		0	0.06685	0.97		12.5208		15.5525	0
164	rs17100053	10	84179976	A	G		0.58779	0.14036	3.43869e-05		0.06766	0.10713	0.54		13.7795		15.5452	2.34443
165	rs150659758	4	20565218	T	C		0.45108	0.10001	2.82064e-05		0	0.08445	0.96		11.8755		15.5431	0
166	rs7099156	10	61575320	T	C		0.13103	0.0304	9.20762e-06		0	0.02001	0.91		12.9619		15.5179	0
167	rs2058370	4	14375630	A	G		0.37844	0.08951	0.000107651		-0.06188	0.0802	0.46		13.4229		15.4899	2.82683
168	rs146072049	16	31539656	A	T		0.58222	0.13888	3.76787e-05		0.05827	0.10413	0.61		13.6149		15.4687	2.06479
169	rs6533225	4	78642389	G	C		0.08618	0.02288	0.00142683		-0.04082	0.02083	0.038		16.847		15.4601	8.04349
170	rs2248375	10	34452072	A	C		0.13976	0.03015	4.39409e-05		0.0198	0.01963	0.45		11.1178		15.4563	3.36321
171	rs6717904	2	155643609	A	G		0.13976	0.03015	8.43763e-06		0.00995	0.02465	0.6		11.1105		15.4512	1.34546
172.5	rs11247059	15	99660664	G	C		-0.11653	0.02789	0.00029176		0.00995	0.01982	0.8		13.6648		15.4451	1.85576
172.5	rs9882506	3	161609593	T	C		-0.11653	0.02789	0.000491546		0.00995	0.01982	0.73		13.6648		15.4451	1.85576
174.5	rs4772825	13	107511690	T	G		-0.12783	0.0282	0.00011741		0	0.02489	0.93		11.5501		15.4055	0
174.5	rs1626386	19	35652152	A	C		-0.12783	0.0282	4.26611e-05		0	0.02489	0.89		11.5501		15.4055	0
176	rs1444766	3	123925271	A	G		0.157	0.02965	2.0014e-07		-0.05129	0.02104	0.021		8.45405		15.396	7.08793
177.5	rs55735908	2	169153032	A	G		-0.12783	0.0282	0.000146886		-0.01005	0.02021	0.59		11.5247		15.3886	1.68817
177.5	rs56880912	3	32447120	A	G		-0.12783	0.0282	0.000146302		-0.01005	0.02021	0.56		11.5247		15.3886	1.68817
179	rs6950453	7	22145312	G	C		-0.11653	0.02789	3.50205e-05		0	0.01508	0.81		13.5082		15.3564	0
180.5	rs56317944	4	40984477	A	T		-0.11653	0.02789	0.00106432		-0.01005	0.02021	0.54		13.5063		15.3553	1.82755
180.5	rs4531064	8	8372223	T	G		-0.11653	0.02789	0.000509492		-0.01005	0.02021	0.53		13.5063		15.3553	1.82755
182	rs2921004	8	8353587	A	G		0.14842	0.02989	2.93635e-05		0.02956	0.02418	0.28		9.55811		15.3516	3.7795
183	rs7824653	8	10243381	G	C		0.13976	0.03015	4.75463e-05		-0.01005	0.02514	0.79		10.9177		15.3166	1.32089
184	rs675640	6	138127204	A	C		0.27763	0.05143	1.27668e-09		0.11333	0.02663	2.7e-05		8.04796		15.3141	12.073
185	rs73975620	2	171202182	A	G		0.43178	0.09906	5.34978e-05		-0.03046	0.08685	0.71		12.3109		15.2936	1.23057
186	rs115585380	1	226786489	A	T		0.26236	0.05922	8.44384e-05		0.00995	0.04355	0.89		11.7904		15.2123	0.784512
187	rs72829084	16	81628716	G	C		0.43825	0.10118	3.75153e-05		-0.04082	0.09213	0.68		12.2566		15.1639	1.55116
188	rs7672818	4	104779650	A	G		-0.09431	0.02195	0.000804244		0.00995	0.01982	0.76		12.4282		15.147	1.7698
189.5	rs34019791	7	158515207	A	G		-0.11653	0.02789	0.000219315		-0.0202	0.02539	0.34		13.1424		15.147	2.8842
189.5	rs7835672	8	11856864	T	C		-0.11653	0.02789	0.000140107		-0.0202	0.02539	0.37		13.1424		15.147	2.8842
191.5	rs4822191	22	43141020	A	G		-0.10536	0.02219	0.000519714		-0.01005	0.02021	0.56		10.0839		15.0776	1.57912
191.5	rs10030686	4	56971271	A	G		-0.10536	0.02219	0.000549469		-0.01005	0.02021	0.62		10.0839		15.0776	1.57912
193	rs600608	22	20177891	A	G		0.33647	0.08073	6.39501e-05		-0.06188	0.07554	0.42		12.9816		15.0168	2.95147
194	rs146804607	2	53827289	G	C		0.37156	0.09008	7.74029e-05		0.04879	0.07236	0.53		13.2351		15.006	2.45299
195	rs115888461	4	10128864	A	C		-0.41552	0.10449	9.92857e-05		0.07696	0.07865	0.31		14.1801		14.9747	3.68474
196	rs17540668	4	100791163	T	C		-0.23572	0.05505	3.54268e-05		0.00995	0.03419	0.84		12.1378		14.9179	1.0139
197	rs11774893	8	10584642	T	C		0.14842	0.02989	6.16221e-07		0.04879	0.01437	0.012		9.02451		14.9169	10.1997
198	rs75381933	3	66450271	T	G		-0.27444	0.06307	1.21022e-05		-0.01005	0.04439	0.85		11.7516		14.9167	0.776121
199	rs183275735	9	21297435	T	G		-0.31471	0.0655	1.11989e-05		0.05827	0.05037	0.25		9.63201		14.9117	3.59031
200	rs143225659	2	191975567	T	C		0.54232	0.10908	3.36004e-07		-0.07257	0.11275	0.52		8.96611		14.8872	1.92727
201	rs6434407	2	191514408	G	C		0.22314	0.03927	3.02838e-08		-0.10536	0.02219	1.6e-06		6.81835		14.8373	12.3982
202	rs7512435	1	233024547	A	G		-0.11653	0.02789	0.000489829		-0.03046	0.03062	0.32		12.5951		14.8282	3.53041
203	rs7411516	1	235272357	T	C		0.157	0.04184	0.000271555		-0.09431	0.04812	0.057		15.5324		14.7886	7.72417
204	rs10849634	12	119650980	G	C		0.20701	0.05126	5.86652e-05		-0.0202	0.0352	0.58		13.3513		14.7562	2.09686
205	rs13164653	5	151597595	G	C		-0.17435	0.04084	0.000155252		0	0.02973	0.98		11.9124		14.7345	0
206	rs149879192	8	55485945	T	G		0.81978	0.17995	5.56696e-06		0.00995	0.1845	0.96		10.3648		14.6665	0.173623
207	rs149783841	5	35600139	A	G		0.53063	0.12922	4.59965e-05		-0.03046	0.09126	0.71		12.5797		14.5646	1.18382
208.5	rs12983599	19	55924357	A	C		-0.16252	0.04038	4.36057e-05		-0.0202	0.03032	0.51		13.0936		14.5636	2.41074
208.5	rs17789915	3	5038795	T	C		-0.16252	0.04038	0.00022623		-0.0202	0.03032	0.52		13.0936		14.5636	2.41074
210	rs138867085	5	106114374	A	C		0.51879	0.12109	2.38433e-05		0	0.09302	0.98		11.5435		14.5563	0
211	rs117524065	7	48622797	G	C		0.48243	0.11761	8.0915e-05		-0.07257	0.10388	0.5		12.5096		14.5081	2.47085
214	rs11206244	1	54375701	T	C		0.11333	0.02663	0.000344503		0	0.02001	0.83		11.5755		14.4792	0
214	rs2409574	11	105511383	G	C		0.11333	0.02663	0.00147024		0	0.02001	0.83		11.5755		14.4792	0
214	rs1923302	11	35402078	T	C		0.11333	0.02663	0.000911076		0	0.02001	0.84		11.5755		14.4792	0
214	rs707228	16	83875752	A	G		0.11333	0.02663	0.00123328		0	0.02001	0.84		11.5755		14.4792	0
214	rs9292283	5	28698050	A	T		0.11333	0.02663	0.00117626		0	0.02001	0.86		11.5755		14.4792	0
217	rs10064984	5	141847882	T	C		0.12222	0.03067	0.000125179		0.00995	0.01982	0.73		13.1002		14.4234	1.81702
218	rs725772	13	48403372	T	C		0.13103	0.0304	6.69776e-06		0.00995	0.01982	0.71		11.1317		14.3806	1.67494
219	rs28559898	8	9041611	T	G		0.13103	0.0304	0.000107593		0	0.02489	0.93		11.1221		14.3744	0
220	rs117647127	19	55813873	A	T		-0.43078	0.09302	2.31734e-07		0.05827	0.07589	0.39		9.62834		14.3699	2.38252
221	rs35924929	4	93207824	A	T		0.13976	0.03015	0.000165073		0.0198	0.02442	0.59		9.55945		14.3322	2.50689
222	rs62305026	4	100729914	T	C		0.17395	0.0372	0.000619815		0.0198	0.03386	0.67		9.39092		14.3297	1.79198
223	rs58628353	5	178245003	A	G		0.13103	0.0304	0.000132587		-0.01005	0.02021	0.53		10.9831		14.2843	1.64802
224	rs11584942	1	3297281	A	G		0.37844	0.08951	4.48267e-05		-0.0202	0.07716	0.76		11.3789		14.2618	0.883097
225	rs192560669	19	10408439	A	C		-0.3285	0.06009	6.54178e-08		0.14842	0.03403	1.9e-05		6.80013		14.2558	11.3734
226	rs1833676	8	74143975	T	C		-0.22314	0.05439	2.35388e-06		0	0.03452	1		11.9982		14.2107	0
227.5	rs4130826	2	216743445	T	C		-0.11653	0.02789	0.000603801		0.00995	0.02465	0.77		11.5464		14.1975	1.3716
227.5	rs3739900	9	135537573	T	G		-0.11653	0.02789	0.000336486		0.00995	0.02465	0.64		11.5464		14.1975	1.3716
229	rs731504	4	7689225	T	C		0.11333	0.02663	0.00226741		0.02956	0.03355	0.39		11.1282		14.1967	2.93917
230	rs9804869	12	101825294	T	C		0.13103	0.0304	0.00012517		0.02956	0.03816	0.34		10.8342		14.1872	2.54973
232.5	rs10892549	11	120075574	T	C		-0.11653	0.02789	5.5316e-05		0	0.02001	1		11.5249		14.1843	0
232.5	rs801759	7	18544198	A	G		-0.11653	0.02789	0.00011657		0	0.02001	1		11.5249		14.1843	0
232.5	rs13276909	8	8638582	A	G		-0.11653	0.02789	0.000103244		0	0.02001	0.94		11.5249		14.1843	0
232.5	rs7046440	9	26011392	T	C		-0.11653	0.02789	0.000309217		0	0.02001	0.84		11.5249		14.1843	0
235	rs72917118	2	191486081	T	C		0.18232	0.0369	6.57195e-06		0.04879	0.02835	0.058		8.23442		14.1783	4.93849
236	rs7406065	17	1839007	A	G		-0.12783	0.0282	7.00658e-05		0	0.02973	0.93		9.73163		14.1409	0
237	rs438228	1	161484124	A	C		0.13976	0.03015	2.23151e-05		-0.01005	0.03002	0.81		9.29426		14.132	1.02062
238.5	rs17679445	17	46022065	A	G		0.20701	0.05126	8.16891e-05		0	0.02973	0.97		12.2038		14.1078	0
238.5	rs8140736	22	44904164	A	G		0.20701	0.05126	0.000118904		0	0.02973	0.95		12.2038		14.1078	0
240	rs72705829	9	23022190	A	C		-0.22314	0.05439	4.88801e-05		-0.03046	0.05006	0.52		11.7697		14.0748	2.08748
241	rs75801185	11	98835418	T	C		0.32208	0.07865	0.000127224		0.0198	0.0612	0.76		11.7691		14.0487	1.1099
242	rs1895202	5	118669851	A	G		0.13103	0.0304	2.3161e-05		-0.0202	0.01538	0.22		10.5826		14.0215	4.27259
243	rs7205602	16	10447567	T	C		0.14842	0.02989	2.38789e-05		0.00995	0.03889	0.78		7.96974		14.0181	0.722282
245.5	rs2272933	1	24779679	G	C		-0.12783	0.0282	9.09701e-05		-0.0202	0.02041	0.3		9.55945		14.0152	3.06002
245.5	rs7477551	10	101827619	A	G		-0.12783	0.0282	1.04892e-05		-0.0202	0.02041	0.31		9.55945		14.0152	3.06002
245.5	rs17608467	2	65001188	A	G		-0.12783	0.0282	0.000179655		-0.0202	0.02041	0.28		9.55945		14.0152	3.06002
245.5	rs716374	5	157546890	A	C		-0.12783	0.0282	0.000160147		-0.0202	0.02041	0.3		9.55945		14.0152	3.06002
248	rs72902572	11	6073994	A	C		0.17395	0.0372	0.000185633		-0.03046	0.03062	0.3		8.86929		13.926	2.96257
249	rs13269846	8	21587539	G	C		-0.15082	0.03992	0.000359422		-0.09431	0.05319	0.069		13.5862		13.9257	6.53546
250	rs13338616	16	1388416	T	C		-0.16252	0.04038	0.000225088		0.02956	0.03816	0.33		11.9527		13.9147	2.67811
251	rs10113408	8	10279483	G	C		0.23902	0.06054	0.000140633		-0.05129	0.0559	0.35		12.4125		13.9098	3.23259
252	rs35213055	15	75086589	T	C		0.13976	0.03015	1.86952e-05		0.04879	0.05521	0.31		8.98398		13.8941	2.64879
253	rs35697751	9	96579446	T	C		-0.16252	0.04038	0.000398577		0.00995	0.02944	0.72		11.9114		13.8906	1.16645
254	rs111666147	7	128704463	G	C		-0.19845	0.04179	3.08728e-07		0.05827	0.02352	0.0035		8.54517		13.8816	7.24216
255	rs669763	16	57390478	G	C		0.13976	0.03015	5.32236e-06		-0.03046	0.02062	0.15		8.954		13.8709	4.42028
256	rs28523678	4	38496644	T	C		-0.11653	0.02789	0.0021655		-0.0202	0.03032	0.48		11.0156		13.8673	2.21119
257	rs3746025	19	33317748	A	G		0.30748	0.07972	0.000144675		0.05827	0.06329	0.38		12.9113		13.8591	3.30823
258	rs147113307	18	72845185	A	C		-0.51083	0.12728	2.7357e-05		0.04879	0.10106	0.62		11.8567		13.8197	1.66239
259	rs7251859	19	29391897	A	G		-0.16252	0.04038	7.65032e-05		-0.01005	0.03002	0.77		11.7628		13.8037	1.14818
260	rs10457868	6	151363162	A	G		0.81093	0.18918	1.96985e-05		-0.12783	0.2221	0.57		10.3536		13.7928	1.85195
261	rs34700731	2	203360745	A	G		-0.16252	0.04038	0.000222925		0	0.02489	0.92		11.7387		13.7896	0
262	rs7573752	2	84230903	T	C		0.35066	0.07967	1.70001e-05		0.02956	0.06502	0.65		9.74999		13.7434	1.41958
263	rs115452512	4	103008916	G	C		0.47	0.10872	6.90531e-05		-0.05129	0.0748	0.52		10.067		13.7164	2.17561
264	rs5994562	22	32788076	A	T		-0.10536	0.02219	0.000239165		0.0198	0.01963	0.39		8.34025		13.7122	2.91296
265	rs7119747	11	109964377	A	G		-0.12783	0.0282	6.42044e-05		-0.03046	0.01554	0.094		9.14501		13.7081	5.92749
266	rs76166604	3	27141298	T	C		0.47	0.10872	4.86509e-05		-0.03046	0.08685	0.75		9.97758		13.6553	1.10783
267	rs147955648	12	129340448	T	C		0.67803	0.17019	8.68348e-05		-0.01005	0.10658	0.91		11.7413		13.6512	0.323108
269.5	rs2845397	22	17518787	T	C		-0.09431	0.02195	0.00232933		0	0.02001	0.84		10.082		13.6426	0
269.5	rs7658302	4	178473763	T	C		-0.09431	0.02195	0.00155713		0	0.02001	0.95		10.082		13.6426	0
269.5	rs6531597	4	37959828	T	C		-0.09431	0.02195	0.00125828		0	0.02001	0.77		10.082		13.6426	0
269.5	rs16848467	4	73529442	T	G		-0.09431	0.02195	0.00138964		0	0.02001	1		10.082		13.6426	0
272	rs79907239	2	24632868	A	G		0.3001	0.07048	6.83776e-05		0.07696	0.09459	0.43		10.2176		13.6105	2.60072
273	rs1483605	4	125880151	G	C		-0.08338	0.02171	0.00419192		0.00995	0.01493	0.66		12.547		13.6042	2.36066
274	rs78440532	7	154428287	A	G		0.24686	0.06009	8.41148e-05		-0.01005	0.0491	0.86		10.961		13.6011	0.677656
275	rs146216323	3	177927344	T	C		0.51879	0.12109	2.15277e-05		-0.06188	0.13719	0.66		10.0698		13.5955	1.43133
276	rs11896679	2	137922563	A	C		-0.23572	0.06081	0.000227832		-0.01005	0.03486	0.72		12.2943		13.5917	1.01086
277.5	rs11196313	10	115137564	A	T		-0.15082	0.03992	0.000877363		-0.01005	0.02021	0.62		12.9263		13.5833	1.78788
277.5	rs12917449	15	74331659	A	C		-0.15082	0.03992	0.000151161		-0.01005	0.02021	0.53		12.9263		13.5833	1.78788
279	rs9567928	13	48415467	T	C		0.43825	0.10118	2.22436e-05		0.0198	0.08715	0.77		9.81916		13.5726	0.711926
280	rs4629487	4	42659139	A	G		-0.09431	0.02195	0.00067638		0.00995	0.02465	0.58		9.97788		13.572	1.27504
281	rs6717892	2	35467911	A	G		0.157	0.04184	0.000213456		-0.03046	0.03062	0.25		13.0726		13.5671	3.59671
282	rs148352265	5	6662566	A	G		0.48858	0.13169	0.000240843		0.51879	0.24207	0.032		13.3631		13.5624	7.83437
283	rs5752745	22	28845881	G	C		-0.09431	0.02195	0.00161083		-0.01005	0.01523	0.45		9.94703		13.551	2.0812
284	rs2009862	22	31014474	T	C		-0.08338	0.02171	0.00243105		-0.01005	0.01523	0.46		12.4121		13.5309	2.32482
285	rs8102624	19	2161443	A	G		0.20701	0.05126	6.27232e-05		-0.01005	0.03965	0.72		11.2186		13.5264	0.848971
286	rs912784	13	46785521	A	C		0.32208	0.06905	4.0808e-06		0.06766	0.05423	0.17		8.39684		13.5163	3.61535
287	rs113106436	2	191696611	A	G		0.157	0.02965	1.70517e-06		0.06766	0.01873	0.0061		6.48948		13.489	9.20236
288	rs183502339	11	121830875	G	C		0.47	0.11893	0.000138088		-0.04082	0.09213	0.63		11.5294		13.4187	1.50444
289	rs77451642	9	9950259	A	G		0.51282	0.1289	0.000142125		-0.06188	0.11167	0.57		11.3555		13.4065	1.86731
291	rs4503751	15	81610592	A	C		0.12222	0.03067	0.00051629		0.00995	0.02465	0.7		11.2828		13.3856	1.35586
291	rs72706182	4	175625809	G	C		0.12222	0.03067	0.0017924		0.00995	0.02465	0.77		11.2828		13.3856	1.35586
291	rs1580403	7	50066621	T	C		0.12222	0.03067	0.000368192		0.00995	0.02465	0.69		11.2828		13.3856	1.35586
293	rs118153797	6	88826441	A	G		0.47	0.11893	0.000157688		0.04879	0.09705	0.59		11.4223		13.3562	1.69907
294.5	rs12510637	4	100146845	A	T		-0.08338	0.02171	0.00701086		-0.0202	0.02041	0.26		12.0835		13.3505	3.44036
294.5	rs148078528	4	58251056	A	T		-0.08338	0.02171	0.00566446		-0.0202	0.02041	0.39		12.0835		13.3505	3.44036
296	rs2646357	4	55685764	A	G		-0.08338	0.02171	0.0036933		0.02956	0.02418	0.16		12.0791		13.3481	4.24878
297	rs376783	16	85917823	A	G		0.13103	0.0304	0.000227125		0.00995	0.02465	0.62		9.57079		13.3343	1.24876
299.5	rs11637572	15	43685140	A	C		0.12222	0.03067	0.000129985		0	0.02001	0.87		11.1388		13.2999	0
299.5	rs66591657	18	76415450	A	G		0.12222	0.03067	0.00051847		0	0.02001	0.84		11.1388		13.2999	0
299.5	rs11708817	3	99446830	A	G		0.12222	0.03067	0.000302271		0	0.02001	0.86		11.1388		13.2999	0
299.5	rs6899125	5	159720780	A	G		0.12222	0.03067	0.000624957		0	0.02001	0.9		11.1388		13.2999	0
302	rs66705723	7	156229244	T	G		0.12222	0.03067	0.000872767		-0.01005	0.02514	0.74		11.1246		13.2914	1.33335
303.5	rs134984	22	43481495	T	C		0.13103	0.0304	0.000407681		0	0.02973	0.98		9.49588		13.282	0
303.5	rs1154414	4	100000136	T	C		0.13103	0.0304	0.000629723		0	0.02973	0.99		9.49588		13.282	0
305	rs114003138	4	155359825	A	C		0.84157	0.18897	1.23363e-05		0	0.21026	1		8.86198		13.2575	0
307	rs511206	1	172184793	A	C		0.11333	0.02663	0.000240563		0.00995	0.01982	0.7		9.6983		13.2532	1.56339
307	rs12972593	19	21932574	G	C		0.11333	0.02663	0.000231927		0.00995	0.01982	0.77		9.6983		13.2532	1.56339
307	rs57125463	7	20317859	T	C		0.11333	0.02663	0.00198107		0.00995	0.01982	0.57		9.6983		13.2532	1.56339
309	rs4591	21	35281393	A	G		0.13103	0.0304	4.65517e-05		0.0198	0.01963	0.43		9.44799		13.2485	3.10038
310	rs147154502	19	41020023	A	G		-0.99425	0.23807	4.13171e-06		0.08618	0.15949	0.6		10.042		13.2343	1.71231
313	rs2512468	11	80171021	A	G		0.11333	0.02663	0.00132912		0	0.02489	0.96		9.66658		13.2315	0
313	rs11073199	15	37082744	A	G		0.11333	0.02663	0.00112404		0	0.02489	0.97		9.66658		13.2315	0
313	rs6731259	2	137072861	T	C		0.11333	0.02663	0.00146899		0	0.02489	0.99		9.66658		13.2315	0
313	rs17675425	4	164972687	A	T		0.11333	0.02663	0.00234452		0	0.02489	0.89		9.66658		13.2315	0
313	rs1977517	9	85044443	A	G		0.11333	0.02663	0.00106923		0	0.02489	0.91		9.66658		13.2315	0
316	rs62299164	4	66354096	A	G		-0.23572	0.05505	0.00023366		0.0198	0.04314	0.71		9.53099		13.2193	1.41695
317.5	rs78643533	4	100295456	T	C		0.13103	0.0304	0.000171601		-0.01005	0.02514	0.7		9.40519		13.2185	1.22598
317.5	rs11139570	9	85053732	T	C		0.13103	0.0304	0.000197792		-0.01005	0.02514	0.62		9.40519		13.2185	1.22598
319	rs77066584	16	77580442	A	G		0.75142	0.16857	1.69671e-05		-0.12783	0.24413	0.6		8.78348		13.211	1.55183
320	rs2010445	8	38760132	A	C		0.11333	0.02663	0.0011778		-0.01005	0.02021	0.57		9.54434		13.1476	1.53629
321	rs28605291	17	77901295	G	C		-0.17435	0.04084	0.000118952		0	0.03927	0.99		9.46964		13.1372	0
322	rs137952	22	40286020	A	G		-0.07257	0.02149	0.01		-0.03046	0.01554	0.084		15.0931		13.1193	7.61498
323.5	rs10001195	4	112291246	T	G		-0.07257	0.02149	0.0127209		0.03922	0.01926	0.091		15.0066		13.0816	7.88846
323.5	rs10002592	4	47578191	A	G		-0.07257	0.02149	0.00822739		0.03922	0.01926	0.069		15.0066		13.0816	7.88846
325	rs74407893	5	74979552	T	C		0.39878	0.09926	5.58706e-05		-0.03046	0.08685	0.75		10.5917		13.075	1.14141
326	rs12769427	10	35516913	A	T		0.11333	0.02663	0.00163849		0.0198	0.01479	0.37		9.42758		13.0669	4.11052
327	rs183332071	12	52462705	A	G		-0.61619	0.14678	7.49576e-06		0.07696	0.1676	0.66		9.67997		13.0613	1.42866
328	rs1205953	6	22308469	G	C		0.19885	0.05166	7.54663e-05		0.0198	0.03852	0.52		11.5129		13.0606	1.7441
329	rs111275198	9	140530274	A	G		0.157	0.04184	0.000524921		0.02956	0.03355	0.45		12.101		13.0532	3.06494
330	rs1004938	13	51609088	A	C		-0.11653	0.02789	0.000156864		0.00995	0.02944	0.59		9.7273		13.0312	1.0541
333	rs8009765	14	100824556	A	G		-0.11653	0.02789	0.000282037		0	0.02489	0.98		9.71775		13.0248	0
333	rs9941750	20	11569248	A	G		-0.11653	0.02789	0.000321997		0	0.02489	0.97		9.71775		13.0248	0
333	rs7681608	4	82858940	T	C		-0.11653	0.02789	0.00219174		0	0.02489	0.88		9.71775		13.0248	0
333	rs2965530	7	52869573	T	G		-0.11653	0.02789	0.000487551		0	0.02489	0.95		9.71775		13.0248	0
333	rs408466	8	17899172	T	C		-0.11653	0.02789	0.000539506		0	0.02489	0.9		9.71775		13.0248	0
336	rs68158405	4	66737392	A	G		-0.16252	0.04038	0.000562993		-0.01005	0.03486	0.85		10.4648		13.0199	0.93262
338.5	rs1692705	10	34434206	A	T		-0.11653	0.02789	8.08122e-05		0.00995	0.01982	0.77		9.70312		13.015	1.56378
338.5	rs9564413	13	68145248	A	T		-0.11653	0.02789	0.000272664		0.00995	0.01982	0.8		9.70312		13.015	1.56378
338.5	rs117319001	17	43798360	A	G		-0.11653	0.02789	0.000550869		0.00995	0.01982	0.61		9.70312		13.015	1.56378
338.5	rs66825299	5	109230377	A	T		-0.11653	0.02789	0.000179132		0.00995	0.01982	0.75		9.70312		13.015	1.56378
341	rs17555038	5	155780506	T	C		0.157	0.04184	0.000174898		0.0198	0.02916	0.62		12.0183		13.0086	2.35396
342	rs1544581	2	210641048	T	G		-0.12783	0.0282	6.34841e-06		0.02956	0.01944	0.17		8.23165		13.0055	4.36266
343	rs11615401	12	1659816	A	G		0.19885	0.05166	0.000210883		0.00995	0.03419	0.79		11.3603		12.9737	0.980885
344	rs10967204	9	26114702	A	G		0.27003	0.05879	1.30342e-05		0.06766	0.0412	0.13		7.94644		12.9478	4.62936
345	rs113543779	5	179627066	A	C		-0.37106	0.08807	4.54185e-05		-0.0202	0.07266	0.78		9.44344		12.9474	0.854321
347	rs191632554	17	43981742	A	T		-0.11653	0.02789	0.000607216		-0.01005	0.02021	0.56		9.55747		12.917	1.53734
347	rs55724906	8	1911063	G	C		-0.11653	0.02789	6.44357e-05		-0.01005	0.02021	0.72		9.55747		12.917	1.53734
347	rs753799	8	98930712	T	C		-0.11653	0.02789	0.000116329		-0.01005	0.02021	0.74		9.55747		12.917	1.53734
349	rs75382012	20	57964092	A	G		0.29267	0.06765	8.82733e-05		0.03922	0.0513	0.5		8.91163		12.9148	2.28228
350	rs6703761	1	74445923	G	C		0.27003	0.0691	0.000248638		-0.0202	0.05428	0.68		10.9095		12.9073	1.22917
351.5	rs6721771	2	40283228	A	C		-0.16252	0.04038	0.00016693		-0.01005	0.02514	0.63		10.2747		12.901	1.2814
351.5	rs13236220	7	67069090	A	G		-0.16252	0.04038	6.28105e-05		-0.01005	0.02514	0.74		10.2747		12.901	1.2814
353.5	rs6663978	1	226797334	T	C		0.11333	0.02663	0.000488495		-0.0202	0.01538	0.19		9.17118		12.888	3.97748
353.5	rs11645657	16	11223454	G	C		0.11333	0.02663	7.76467e-05		-0.0202	0.01538	0.26		9.17118		12.888	3.97748
355	rs445034	20	46519873	T	C		0.157	0.04184	0.00027314		-0.0202	0.03032	0.51		11.7607		12.8684	2.28475
356	rs72758264	9	116026884	A	G		-0.23572	0.05505	0.000118433		-0.03046	0.04043	0.49		9.03127		12.8681	2.26413
357	rs59943092	1	70720493	A	G		-0.12783	0.0282	0.00015324		-0.0202	0.02539	0.47		8.0452		12.8574	2.25661
358.5	rs78454855	10	18918482	A	G		0.157	0.04184	0.000236245		-0.01005	0.02514	0.75		11.7123		12.8419	1.36811
358.5	rs79070846	11	34919867	A	G		0.157	0.04184	0.000275581		-0.01005	0.02514	0.62		11.7123		12.8419	1.36811
360	rs4456083	1	39448388	A	G		-0.27444	0.06897	0.000132721		-0.01005	0.04439	0.76		10.3908		12.8266	0.729801
361	rs73979324	2	191883448	A	G		0.37844	0.08951	4.39394e-05		0.06766	0.04993	0.21		9.19408		12.8198	4.10889
362	rs117119729	7	84848550	G	C		0.45742	0.11256	6.47185e-05		0.00995	0.09638	0.93		9.94745		12.817	0.325606
363	rs11820002	11	128389259	G	C		-0.11653	0.02789	0.000561038		0.0198	0.01479	0.37		9.38865		12.8024	4.10203
364	rs74398250	8	70274986	A	C		-0.31471	0.07765	9.85116e-05		0.00995	0.05728	0.89		9.97567		12.8009	0.548645
365	rs133901	22	26163996	T	C		-0.07257	0.02149	0.01		-0.04082	0.02083	0.073		14.3543		12.7942	7.42463
366	rs151248063	8	68281680	A	C		0.35767	0.09123	0.000120703		-0.28768	0.17651	0.11		10.5494		12.7338	5.29364
367	rs73166617	22	21924499	T	C		0.43178	0.10986	9.66288e-05		-0.0202	0.08603	0.81		10.4921		12.7308	0.76056
368	rs74824796	12	92038902	A	G		0.58222	0.14962	0.000168545		-0.0202	0.10756	0.87		10.6879		12.7216	0.613969
369	rs4852389	2	76183518	A	G		0.19062	0.04824	0.000302485		0	0.03452	0.91		10.3265		12.698	0
370	rs61370480	8	49570196	T	C		0.48858	0.12192	7.22584e-05		-0.01005	0.08957	0.89		10.0052		12.6757	0.354908
371	rs9469997	6	35302377	A	G		0.20701	0.05126	3.91537e-05		-0.0202	0.03032	0.5		9.83904		12.6674	2.08977
372	rs10466905	12	6502832	A	G		-0.16252	0.04038	0.000299577		-0.0202	0.02041	0.36		9.89442		12.6601	3.11317
373	rs16848678	2	138699385	A	G		0.19062	0.04824	0.000117347		-0.0202	0.04483	0.7		10.2483		12.6499	1.44248
374	rs12448965	16	86011146	A	G		-0.4943	0.11884	1.64874e-05		-0.03046	0.09564	0.76		9.24572		12.6473	0.968413
375.5	rs2937834	5	61025943	A	T		-0.11653	0.02789	3.8675e-05		-0.0202	0.01538	0.21		9.14777		12.6371	3.9724
375.5	rs722644	8	129157905	A	G		-0.11653	0.02789	0.000375787		-0.0202	0.01538	0.15		9.14777		12.6371	3.9724
377.5	rs55642294	11	117395497	A	C		-0.12783	0.0282	0.000140236		-0.03046	0.02062	0.17		7.76854		12.6344	4.11729
377.5	rs6991234	8	11670932	T	C		-0.12783	0.0282	0.00018212		-0.03046	0.02062	0.097		7.76854		12.6344	4.11729
379	rs2158703	8	5449295	G	C		-0.18633	0.04695	3.85338e-05		-0.0202	0.04483	0.67		10.1221		12.6265	1.43356
380	rs77967638	6	3756042	G	C		-0.40048	0.10307	1.27749e-05		0.0198	0.05675	0.67		10.4679		12.5712	1.12883
381	rs114282266	5	135935485	A	G		0.41211	0.09806	4.55562e-05		0.02956	0.08217	0.75		8.94107		12.5665	1.07569
382	rs75157098	11	128126321	A	T		-0.35667	0.09302	3.68028e-05		-0.01005	0.06295	0.82		10.6602		12.5191	0.52126
383	rs34084075	19	50930414	T	C		0.48243	0.11761	0.000137246		0	0.10562	0.98		9.31413		12.5188	0
384	rs80009666	21	33472267	G	C		0.39878	0.09926	0.00013913		0.05827	0.10804	0.57		9.70466		12.5155	1.68016
385	rs16838151	2	155636504	A	G		0.19885	0.05166	0.000230471		0.0198	0.04314	0.67		10.554		12.5049	1.49106
386	rs146496060	2	79596522	T	C		-0.46204	0.11547	4.65305e-05		0.00995	0.08794	0.89		9.70179		12.4634	0.352422
387	rs117727185	8	65294621	T	C		0.62058	0.15897	0.000103855		0.06766	0.0711	0.36		10.0809		12.3946	3.02143
388	rs1234313	1	173166247	A	G		-0.15082	0.02883	1.02808e-06		-0.07257	0.0162	9.3e-06		5.59895		12.3785	10.5997
389	rs117325062	9	18589259	A	T		0.22314	0.05782	0.000523538		-0.01005	0.04439	0.75		10.2336		12.3456	0.724262
393	rs12150333	17	7035911	T	C		0.12222	0.03067	0.000569302		0	0.02489	0.88		9.57448		12.3307	0
393	rs6725867	2	96874590	T	C		0.12222	0.03067	0.000815975		0	0.02489	0.89		9.57448		12.3307	0
393	rs4811447	20	52248461	A	T		0.12222	0.03067	0.0006922		0	0.02489	1		9.57448		12.3307	0
393	rs4320271	5	28646726	G	C		0.12222	0.03067	9.38465e-05		0	0.02489	0.86		9.57448		12.3307	0
393	rs2159814	7	52557903	T	C		0.12222	0.03067	0.000121048		0	0.02489	0.84		9.57448		12.3307	0
393	rs4358804	8	8444808	A	G		0.12222	0.03067	0.000332887		0	0.02489	0.85		9.57448		12.3307	0
393	rs12555363	9	78174158	A	G		0.12222	0.03067	0.000443593		0	0.02489	0.9		9.57448		12.3307	0
397	rs13273923	8	4170565	A	C		0.157	0.04184	0.000293558		0.0198	0.03386	0.55		10.7895		12.3256	1.92079
398	rs819131	20	32907849	A	G		0.22314	0.04677	3.19366e-05		-0.06188	0.04167	0.13		6.62741		12.2824	3.82295
399	rs117384395	12	20774642	T	C		0.59884	0.15992	0.000252931		0.157	0.16603	0.36		10.7507		12.2779	3.10049
400	rs35743129	4	53991902	A	T		-0.09431	0.02195	0.0012105		0.00995	0.01982	0.79		8.13666		12.2559	1.432
401	rs10860714	12	101746806	A	G		0.3293	0.08126	0.000105298		-0.01005	0.06748	0.89		9.13534		12.2483	0.450146
402	rs10787148	10	111085524	G	C		0.157	0.04184	0.00050304		0.00995	0.02944	0.86		10.6493		12.2453	1.10292
403	rs4981363	14	21655446	A	G		0.22314	0.05782	0.000670405		-0.04082	0.06009	0.49		10.0195		12.2158	2.15027
404	rs79718329	20	11175469	T	C		0.18232	0.04863	0.00127318		0.0198	0.03852	0.67		10.6147		12.2147	1.67468
405	rs513859	18	65489459	A	G		-0.16252	0.04038	0.0001244		-0.01005	0.03002	0.68		9.18224		12.1959	1.01445
406	rs2282476	22	24463564	A	C		-0.08338	0.02171	0.00252937		0.00995	0.01982	0.73		10.0798		12.1935	1.59384
407	rs74549660	7	128782112	A	G		0.45742	0.0914	9.457e-08		-0.18633	0.0635	0.0022		5.93319		12.1903	7.14749
408	rs1365495	4	100734264	A	G		-0.09431	0.02195	0.00104937		-0.01005	0.02021	0.58		7.97503		12.1336	1.40432
410.5	rs2185456	14	88177896	A	G		0.11333	0.02663	0.00205029		0.00995	0.02465	0.68		8.11634		12.1242	1.14997
410.5	rs4923881	15	35336436	A	C		0.11333	0.02663	0.00116739		0.00995	0.02465	0.69		8.11634		12.1242	1.14997
410.5	rs28866195	16	24604236	A	G		0.11333	0.02663	0.00111304		0.00995	0.02465	0.71		8.11634		12.1242	1.14997
410.5	rs35472643	20	7523102	A	C		0.11333	0.02663	0.00166945		0.00995	0.02465	0.74		8.11634		12.1242	1.14997
413	rs112276309	2	238695374	A	G		0.29267	0.06765	4.64985e-05		0.03922	0.06009	0.5		7.84589		12.118	1.82821
416	rs16829859	1	24874674	T	C		-0.15082	0.03992	0.000131087		0	0.02489	0.88		10.2781		12.1123	0
416	rs12782697	10	72079394	T	C		-0.15082	0.03992	0.000436333		0	0.02489	0.93		10.2781		12.1123	0
416	rs9313744	5	176330236	T	C		-0.15082	0.03992	0.000412839		0	0.02489	0.87		10.2781		12.1123	0
416	rs1918337	5	18407818	T	C		-0.15082	0.03992	0.000172651		0	0.02489	0.95		10.2781		12.1123	0
416	rs139467152	8	34401526	A	G		-0.15082	0.03992	0.000695977		0	0.02489	0.89		10.2781		12.1123	0
419.5	rs73384417	15	33536932	T	C		0.19062	0.04824	0.000254117		0	0.03927	0.94		9.39101		12.1093	0
419.5	rs1898010	2	178952219	A	T		0.19062	0.04824	0.000191932		0	0.03927	0.91		9.39101		12.1093	0
421	rs943586	1	6544261	T	C		0.157	0.04184	0.000161647		0	0.02489	0.92		10.4		12.1011	0
422.5	rs131171	22	44902414	A	G		-0.08338	0.02171	0.00481292		-0.01005	0.02021	0.71		9.92212		12.0977	1.5664
422.5	rs197203	4	110498602	A	G		-0.08338	0.02171	0.00244044		-0.01005	0.02021	0.76		9.92212		12.0977	1.5664
424	rs17038211	3	13516678	T	G		0.23111	0.06099	0.000273329		-0.03046	0.05481	0.63		10.1754		12.0875	1.77275
425	rs10812654	9	27724226	A	G		0.11333	0.02663	0.00151462		0	0.02973	0.97		8.06243		12.0839	0
426	rs842667	2	75067754	A	G		-0.18633	0.04695	0.00030639		0	0.03927	0.99		9.26717		12.0815	0
427	rs10236143	7	157076290	A	G		0.48858	0.11197	1.23233e-05		0.04879	0.11288	0.67		7.65117		12.0697	1.19558
428	rs78613403	8	21696665	G	C		0.3001	0.08027	0.000143169		0.04879	0.07236	0.55		10.4223		12.0696	2.17677
429	rs1263616	2	207958797	T	C		0.13103	0.0304	0.000103858		-0.0202	0.02539	0.46		7.82968		12.0606	2.22618
430	rs7252332	19	32653926	T	C		-0.27444	0.0748	7.12174e-05		0.00995	0.04355	0.84		10.7957		12.0551	0.75069
431	rs12418011	11	123543905	A	G		0.18232	0.04863	0.00101733		-0.0202	0.04004	0.54		10.3361		12.0534	1.62194
432.5	rs7534694	1	212347542	G	C		0.11333	0.02663	0.0015888		0.0198	0.01963	0.48		7.99261		12.0315	2.8516
432.5	rs2021773	19	33107257	A	G		0.11333	0.02663	0.000470101		0.0198	0.01963	0.36		7.99261		12.0315	2.8516
434	rs148727875	1	161410213	A	C		-0.23572	0.05505	5.54549e-05		0.04879	0.03746	0.2		7.88109		12.0208	3.65642
435	rs894071	2	191272946	G	C		0.27763	0.06181	7.26114e-06		-0.05129	0.10627	0.64		7.15826		12.0174	1.2913
438	rs7952113	11	120382409	T	C		0.11333	0.02663	0.000511311		-0.01005	0.02514	0.64		7.95328		12.0018	1.12739
438	rs654096	13	30619997	T	C		0.11333	0.02663	0.00145619		-0.01005	0.02514	0.8		7.95328		12.0018	1.12739
438	rs604612	4	111466163	A	G		0.11333	0.02663	0.00139956		-0.01005	0.02514	0.59		7.95328		12.0018	1.12739
438	rs3112453	5	170889081	A	G		0.11333	0.02663	0.00151073		-0.01005	0.02514	0.63		7.95328		12.0018	1.12739
438	rs56073940	8	8713953	T	C		0.11333	0.02663	0.000458901		-0.01005	0.02514	0.79		7.95328		12.0018	1.12739
441	rs4508821	3	99009655	T	G		0.11333	0.02663	0.00122263		0.05827	0.05472	0.23		7.95115		12.0002	3.00271
442	rs139579685	3	13010357	T	C		0.50078	0.13028	0.000128942		0.03922	0.11385	0.76		9.7412		11.9971	1.07518
443	rs11064828	12	119985400	A	G		-0.11653	0.02789	0.000463221		0.00995	0.02465	0.68		8.19885		11.9637	1.1558
444.5	rs6519391	22	20853521	T	C		0.08618	0.02288	0.00189794		0.00995	0.01982	0.61		10.0848		11.9615	1.59424
444.5	rs7680832	4	106887163	A	G		0.08618	0.02288	0.00182554		0.00995	0.01982	0.82		10.0848		11.9615	1.59424
446	rs76714048	2	163057893	T	C		0.22314	0.05782	0.000734007		0.00995	0.04817	0.85		9.59317		11.9531	0.639775
447.5	rs2663907	15	81373032	A	C		-0.11653	0.02789	0.000450944		0	0.02973	0.9		8.17177		11.9439	0
447.5	rs3817019	17	77898224	G	C		-0.11653	0.02789	0.000233982		0	0.02973	0.9		8.17177		11.9439	0
449.5	rs12480515	20	1539165	T	C		0.10436	0.02686	0.00111999		0.00995	0.01493	0.64		9.43836		11.9365	2.04744
449.5	rs796410	3	101610189	T	C		0.10436	0.02686	0.000512904		0.00995	0.01493	0.69		9.43836		11.9365	2.04744
451	rs28385404	15	98577594	T	C		0.18232	0.04863	0.00026342		-0.04082	0.05056	0.45		10.1178		11.9254	2.56808
452	rs180809602	5	93307314	A	T		-0.84397	0.1784	6.32305e-07		-0.01005	0.27885	0.98		6.34603		11.9174	0.0907918
453	rs12335155	8	8503557	G	C		-0.13926	0.02851	6.29643e-05		0.04879	0.02373	0.057		5.94856		11.9134	5.01463
454	rs62233274	22	46882038	A	G		-0.07257	0.02149	0.01		0.02956	0.01944	0.17		12.4212		11.9015	5.35909
455	rs64547	22	37592504	T	G		-0.09431	0.02195	0.000678666		-0.0202	0.01538	0.18		7.64574		11.8805	3.63166
456	rs34234720	3	180575773	T	C		-0.24846	0.06154	6.34615e-05		0	0.05782	0.98		8.65772		11.8796	0
457	rs76815511	5	6053739	A	G		0.37156	0.09885	0.000466901		0.11333	0.11748	0.33		9.97411		11.8711	3.04662
458.5	rs1491370	4	20908415	T	C		-0.07257	0.02149	0.012769		-0.0202	0.01538	0.22		12.3235		11.8546	4.61064
458.5	rs13123707	4	80053192	A	C		-0.07257	0.02149	0.0144069		-0.0202	0.01538	0.2		12.3235		11.8546	4.61064
464.5	rs12074754	1	174342267	T	C		-0.11653	0.02789	0.000657343		0.0198	0.01963	0.42		8.044		11.8502	2.86076
464.5	rs2918065	10	58679543	A	C		-0.11653	0.02789	0.000202193		0.0198	0.01963	0.42		8.044		11.8502	2.86076
464.5	rs7106593	11	9071236	T	G		-0.11653	0.02789	2.86504e-05		0.0198	0.01963	0.3		8.044		11.8502	2.86076
464.5	rs149174058	12	34227266	A	G		-0.11653	0.02789	0.000192401		0.0198	0.01963	0.49		8.044		11.8502	2.86076
464.5	rs2313275	3	68324078	T	G		-0.11653	0.02789	0.000127569		0.0198	0.01963	0.38		8.044		11.8502	2.86076
464.5	rs9827892	3	7110589	T	G		-0.11653	0.02789	0.000424474		0.0198	0.01963	0.52		8.044		11.8502	2.86076
464.5	rs4623285	6	6427221	T	C		-0.11653	0.02789	9.28467e-05		0.0198	0.01963	0.35		8.044		11.8502	2.86076
464.5	rs67687473	8	53391711	A	G		-0.11653	0.02789	0.000438508		0.0198	0.01963	0.47		8.044		11.8502	2.86076
464.5	rs2305017	8	72938332	G	C		-0.11653	0.02789	0.000333932		0.0198	0.01963	0.42		8.044		11.8502	2.86076
464.5	rs3949781	9	92178472	A	T		-0.11653	0.02789	7.51963e-05		0.0198	0.01963	0.34		8.044		11.8502	2.86076
471	rs2354877	2	191288071	T	G		-0.11653	0.02789	0.000380379		-0.01005	0.02514	0.82		8.04186		11.8486	1.13365
471	rs56956885	21	43567199	T	C		-0.11653	0.02789	0.000187188		-0.01005	0.02514	0.66		8.04186		11.8486	1.13365
471	rs2297342	9	78773953	A	G		-0.11653	0.02789	0.000683057		-0.01005	0.02514	0.81		8.04186		11.8486	1.13365
473	rs1983594	22	46894244	T	C		0.08618	0.02288	0.00204264		0	0.01508	0.86		9.89078		11.8458	0
475.5	rs521687	1	146522606	T	C		0.11333	0.02663	0.00160966		-0.0202	0.02041	0.31		7.70454		11.8126	2.74715
475.5	rs11004791	10	57027203	T	C		0.11333	0.02663	0.000758535		-0.0202	0.02041	0.43		7.70454		11.8126	2.74715
475.5	rs34685683	3	159479172	T	C		0.11333	0.02663	0.000714861		-0.0202	0.02041	0.32		7.70454		11.8126	2.74715
475.5	rs9644737	8	11269005	A	G		0.11333	0.02663	0.000738189		-0.0202	0.02041	0.35		7.70454		11.8126	2.74715
478	rs79552719	14	27281291	A	C		0.22314	0.05782	0.000422509		0.00995	0.03889	0.85		9.36035		11.8072	0.782765
479	rs4144226	6	91326364	A	G		0.71784	0.19086	0.000176478		0.13103	0.19173	0.5		9.84562		11.8014	2.14438
480	rs755856	8	10736552	G	C		0.13103	0.0304	2.61242e-05		-0.03046	0.02062	0.13		7.49573		11.8006	4.04435
481	rs78863480	3	37832611	A	G		-0.46204	0.12188	3.42969e-05		0.00995	0.07937	0.91		9.66163		11.7834	0.389665
482	rs148813607	9	80585144	A	C		0.43178	0.10986	0.000147753		0.09531	0.13741	0.51		8.97633		11.7753	2.07811
483	rs111887946	16	10864590	T	C		-0.27444	0.0748	0.000216202		-0.09431	0.08738	0.27		10.2777		11.7623	3.46013
484	rs73736918	6	43991547	A	G		0.33647	0.09302	0.000393562		-0.05129	0.0748	0.46		10.5531		11.7506	2.22752
485	rs78709668	5	159730596	A	G		-0.23572	0.06081	0.000327845		0	0.04863	0.95		9.16483		11.735	0
486	rs74711970	6	42803809	T	G		0.37844	0.10111	0.000192897		-0.03046	0.08239	0.72		9.82869		11.7341	1.15905
487	rs6838006	4	7334133	G	C		-0.07257	0.02149	0.014194		0.03922	0.02396	0.11		12.0639		11.7291	5.68544
488	rs141564365	8	62486130	A	C		-0.27444	0.0748	0.000271665		0.00995	0.04817	0.76		10.2178		11.728	0.660275
489	rs281434	19	10392620	A	G		-0.16252	0.04038	0.000100845		-0.03046	0.02062	0.17		8.48353		11.7227	4.30259
490.5	rs1547425	22	49518714	T	G		-0.07257	0.02149	0.01		-0.03046	0.02062	0.14		11.9674		11.6821	5.11025
490.5	rs28414157	4	154716471	A	T		-0.07257	0.02149	0.0100481		-0.03046	0.02062	0.091		11.9674		11.6821	5.11025
492	rs141877232	7	88007875	A	T		0.60977	0.15023	6.11898e-05		-0.05129	0.12343	0.7		8.25044		11.6586	1.19358
493	rs79181488	5	37489612	A	C		-0.18633	0.04695	0.000108586		0.0198	0.05225	0.64		8.61095		11.6459	1.112
494	rs74238128	11	129729775	T	C		-0.11653	0.02789	0.000105645		-0.0202	0.02041	0.38		7.76902		11.6459	2.75862
495	rs76157373	4	125990678	T	G		0.35767	0.10011	0.000801449		-0.08338	0.09117	0.34		10.6101		11.6376	2.97899
496	rs116925044	8	112528131	T	C		0.51282	0.13831	0.000287036		-0.03046	0.10429	0.74		9.83645		11.6287	0.916023
497	rs2728167	4	177842650	A	G		-0.16252	0.04038	0.000837971		0.00995	0.03419	0.81		8.31491		11.6056	0.839176
498	rs118098194	21	33944718	T	C		0.53063	0.14074	9.14021e-05		-0.16252	0.17594	0.35		9.46478		11.5992	2.84183
499	rs6850779	4	67898884	G	C		0.157	0.04184	0.000763308		0.00995	0.03419	0.84		9.54681		11.5941	0.899193
500	rs192510995	11	65492211	A	G		0.60977	0.16046	0.000175257		-0.19845	0.211	0.35		9.29606		11.5864	2.8676
501	rs34733120	11	102500783	A	G		-0.17435	0.04084	0.000107971		0.03922	0.02862	0.17		7.3422		11.5678	3.71322
502	rs12156117	8	10947050	G	C		-0.11653	0.02789	0.000217621		0.02956	0.01465	0.13		7.62113		11.5345	5.57027
503.5	rs7089996	10	122168687	A	G		0.19062	0.04824	0.000772044		0.00995	0.03889	0.89		8.50147		11.5215	0.745989
503.5	rs9573441	13	75348407	A	C		0.19062	0.04824	0.000269934		0.00995	0.03889	0.82		8.50147		11.5215	0.745989
505	rs145459507	16	83914031	A	T		0.41871	0.11116	0.00013825		0	0.0801	0.96		9.33906		11.5111	0
506	rs3000802	1	227608904	A	G		0.18232	0.04863	0.000866788		-0.01005	0.03965	0.76		9.3996		11.4944	0.777101
507	rs4750227	10	12526028	T	C		0.66783	0.17167	7.17155e-05		0.04879	0.12061	0.65		8.70589		11.4783	1.19359
509.5	rs115014165	17	43743079	T	C		0.157	0.04184	0.000153562		0	0.02973	0.88		9.35638		11.4779	0
509.5	rs13162353	5	144415298	T	C		0.157	0.04184	0.000101789		0	0.02973	0.89		9.35638		11.4779	0
509.5	rs10959184	9	10593201	A	G		0.157	0.04184	0.000329529		0	0.02973	0.94		9.35638		11.4779	0
509.5	rs12004554	9	83356534	A	G		0.157	0.04184	0.00016133		0	0.02973	0.94		9.35638		11.4779	0
512	rs6721058	2	237170565	T	C		0.47	0.11893	0.000123163		0.00995	0.10467	0.92		8.43206		11.4755	0.276037
513	rs10100786	8	73486370	T	C		0.18232	0.04863	0.000879453		0	0.03452	0.94		9.34641		11.4618	0
514.5	rs2455968	14	43543232	A	G		-0.15082	0.03992	0.000167501		0	0.02973	0.95		9.18138		11.4478	0
514.5	rs28374361	4	71262250	A	C		-0.15082	0.03992	0.000480098		0	0.02973	0.92		9.18138		11.4478	0
516.5	rs7485934	12	31107131	A	G		0.29267	0.07756	0.000145428		0	0.05782	0.97		9.15252		11.4159	0
516.5	rs12594791	15	94925503	A	G		0.29267	0.07756	0.000156488		0	0.05782	0.97		9.15252		11.4159	0
518	rs79740446	20	45270091	A	T		-0.27444	0.06897	7.50052e-05		-0.03046	0.05006	0.56		8.19597		11.3917	1.74196
519	rs41366946	2	191851200	A	G		0.45108	0.11059	5.38465e-05		0	0.11791	0.99		7.78609		11.3814	0
521	rs1879026	4	187000321	T	G		0.12222	0.03067	0.00204098		0.00995	0.02465	0.82		8.14105		11.3702	1.15172
521	rs4711916	6	48732841	A	G		0.12222	0.03067	0.000150336		0.00995	0.02465	0.71		8.14105		11.3702	1.15172
521	rs296709	9	93738549	G	C		0.12222	0.03067	0.000743902		0.00995	0.02465	0.71		8.14105		11.3702	1.15172
523	rs10240452	7	92547844	T	C		0.157	0.04184	3.46504e-05		0.00995	0.02465	0.84		9.16955		11.3627	1.22231
524	rs80223183	6	114391273	T	C		0.58222	0.14962	0.000192873		0.04879	0.10503	0.61		8.51494		11.355	1.35553
525.5	rs16931042	10	75692923	A	C		-0.15082	0.03992	0.000153541		0.00995	0.02465	0.77		9.01513		11.3437	1.21197
525.5	rs76262184	5	152795311	A	T		-0.15082	0.03992	0.00015387		0.00995	0.02465	0.83		9.01513		11.3437	1.21197
527	rs139584361	6	80388366	A	G		0.51879	0.13058	3.42188e-05		-0.04082	0.10527	0.7		8.12057		11.3216	1.105
528	rs10426897	19	52147877	G	C		0.13103	0.0304	0.000302886		-0.01005	0.04439	0.78		6.87603		11.3023	0.593676
529	rs16941725	15	88912921	T	C		0.18232	0.04863	0.000237538		0.05827	0.06329	0.34		9.08618		11.3011	2.77524
530	rs187653211	2	156546604	A	C		0.76081	0.16894	8.73849e-06		0.04879	0.275	0.85		6.2924		11.2967	0.445047
531	rs78837607	7	50031014	A	C		-0.27444	0.0748	0.000142384		0	0.04863	0.96		9.46207		11.286	0
532	rs73075638	7	22146054	A	G		0.19062	0.04824	0.000394257		-0.0202	0.0352	0.55		8.1441		11.2767	1.63768
534.5	rs621662	1	201571927	T	C		0.12222	0.03067	0.00077862		-0.01005	0.02514	0.63		8.00048		11.2716	1.13073
534.5	rs10859933	12	96145591	T	C		0.12222	0.03067	0.000636037		-0.01005	0.02514	0.63		8.00048		11.2716	1.13073
534.5	rs1964243	17	66235306	T	G		0.12222	0.03067	0.00046526		-0.01005	0.02514	0.65		8.00048		11.2716	1.13073
534.5	rs4720771	7	8248005	A	T		0.12222	0.03067	0.000958078		-0.01005	0.02514	0.63		8.00048		11.2716	1.13073
537	rs12402072	1	65164880	A	G		-0.17435	0.04641	0.000508612		-0.03046	0.05006	0.53		9.00174		11.2713	1.82559
538	rs9671760	14	107112896	A	G		0.12222	0.03067	0.000682368		-0.0202	0.04004	0.59		7.97353		11.2526	1.42457
539	rs4889694	16	31821333	A	G		-0.4943	0.12543	3.94295e-05		0.04879	0.09302	0.62		8.13926		11.243	1.4964
540	rs74844456	4	47408196	T	C		-0.22314	0.05439	7.92553e-05		-0.05129	0.03125	0.078		7.50538		11.2394	4.49644
541	rs147923480	11	13373765	A	G		0.65752	0.18065	0.000368652		-0.01005	0.11898	0.93		9.52433		11.2328	0.260681
542.5	rs77815984	2	33755150	T	C		0.23902	0.06054	0.000223476		0.0198	0.04772	0.71		8.08735		11.2278	1.17996
542.5	rs146375625	3	122047876	A	G		0.23902	0.06054	0.000101042		0.0198	0.04772	0.68		8.08735		11.2278	1.17996
544	rs7327935	13	111466394	T	G		0.37156	0.09885	0.000257856		0	0.07572	0.99		8.90411		11.2162	0
546	rs8057324	16	58133611	A	T		0.12222	0.03067	8.36119e-05		0.0198	0.01963	0.4		7.91099		11.2084	2.83701
546	rs7216604	17	71500872	T	C		0.12222	0.03067	0.00016138		0.0198	0.01963	0.45		7.91099		11.2084	2.83701
546	rs6904219	6	170250122	T	C		0.12222	0.03067	0.000753269		0.0198	0.01963	0.53		7.91099		11.2084	2.83701
548	rs146749408	12	39610654	A	G		0.37844	0.08951	4.9804e-05		0.07696	0.07048	0.27		7.00261		11.1881	2.88954
549	rs77989898	4	145187826	A	G		-0.26136	0.06813	0.000799161		-0.03046	0.07336	0.68		8.49602		11.1817	1.21026
550	rs647619	1	18183424	A	G		0.10436	0.02686	0.0027104		0.00995	0.02944	0.87		8.22755		11.1446	0.969439
551	rs141207432	9	7442500	A	T		0.37844	0.10111	0.000110902		0.0198	0.06562	0.8		8.85269		11.1363	0.897773
552	rs37920	7	79945112	T	C		0.22314	0.05782	0.00021043		-0.0202	0.04004	0.58		8.32626		11.1359	1.45574
553	rs16942150	17	55750851	T	G		-0.27444	0.06897	7.2805e-05		0.04879	0.04196	0.18		7.81249		11.122	3.25005
554	rs141427125	20	18458908	A	G		0.33647	0.09302	0.000307158		0	0.05782	0.94		9.43758		11.1122	0
555	rs477265	1	234426785	T	C		0.23111	0.06099	6.48278e-05		-0.01005	0.04439	0.75		8.58794		11.1046	0.663476
556	rs140657740	20	52247606	A	G		-0.18633	0.04695	0.0001401		-0.06188	0.07554	0.4		7.78806		11.0755	2.28606
557	rs111990096	13	104958521	A	C		0.10436	0.02686	0.00189687		0	0.02489	0.87		8.12173		11.0727	0
558	rs182520794	8	15399197	A	G		-0.63488	0.17029	0.000104284		-0.04082	0.10527	0.67		8.80497		11.0628	1.15062
559	rs35418981	17	18290687	A	T		0.11333	0.02663	0.000386695		0	0.03452	0.93		6.75704		11.0625	0
560	rs73858486	4	162361465	T	C		0.3293	0.08126	5.32396e-05		0.03922	0.06874	0.53		7.42793		11.0446	1.55501
561	rs141670160	18	26800621	A	G		-0.16252	0.04038	0.000126611		0.00995	0.04817	0.8		7.52891		11.0435	0.566777
564	rs89625	15	67235343	T	C		0.11333	0.02663	0.00037154		0.0198	0.02442	0.33		6.70081		11.0163	2.09886
564	rs2058178	17	14961642	A	G		0.11333	0.02663	0.000521075		0.0198	0.02442	0.35		6.70081		11.0163	2.09886
564	rs879214	18	40557564	A	T		0.11333	0.02663	0.0012178		0.0198	0.02442	0.51		6.70081		11.0163	2.09886
564	rs5752361	22	27027214	G	C		0.11333	0.02663	0.00552074		0.0198	0.02442	0.53		6.70081		11.0163	2.09886
564	rs9384202	6	154617633	G	C		0.11333	0.02663	0.00210642		0.0198	0.02442	0.44		6.70081		11.0163	2.09886
567	rs111477883	4	73265558	A	G		0.14842	0.04219	0.000827761		0.02956	0.03816	0.52		9.78835		11.0062	2.42354
568	rs8180912	8	11639991	T	C		0.13103	0.0304	0.000122094		0.03922	0.01926	0.067		6.5084		10.996	5.19503
571	rs11641223	16	24020316	T	C		0.10436	0.02686	0.00103128		0.00995	0.01982	0.67		7.99902		10.9887	1.41984
571	rs9608510	22	27009633	A	G		0.10436	0.02686	0.00150668		0.00995	0.01982	0.83		7.99902		10.9887	1.41984
571	rs6866767	5	149281076	A	T		0.10436	0.02686	0.00398921		0.00995	0.01982	0.76		7.99902		10.9887	1.41984
571	rs1267501	6	14715257	T	C		0.10436	0.02686	0.00596484		0.00995	0.01982	0.69		7.99902		10.9887	1.41984
571	rs12544923	8	39887665	T	C		0.10436	0.02686	0.00115527		0.00995	0.01982	0.78		7.99902		10.9887	1.41984
574	rs910427	22	49316215	G	C		-0.09431	0.02195	0.00141942		0.00995	0.02465	0.6		6.53245		10.9815	1.03168
575	rs62123680	19	2593615	A	G		0.18232	0.04863	0.00077028		-0.01005	0.04439	0.86		8.53593		10.9536	0.661464
576	rs75838240	17	72429917	T	G		0.32208	0.08807	0.000389494		-0.19845	0.14988	0.18		8.96586		10.9504	3.96464
577.5	rs4796050	17	33519027	A	G		0.18232	0.04863	0.00129768		0	0.03927	0.92		8.50793		10.9356	0
577.5	rs34043485	9	112957579	T	C		0.18232	0.04863	0.000920722		0	0.03927	0.97		8.50793		10.9356	0
579	rs189394876	8	54732145	A	T		0.22314	0.05782	0.000306842		0.00995	0.04817	0.91		8.02507		10.9326	0.585155
580	rs79560925	1	172151469	A	G		0.43825	0.11974	0.000291315		0.03922	0.10594	0.72		8.91898		10.9305	1.10562
581	rs78271231	1	183763959	A	G		-0.35667	0.09302	0.000179402		-0.0202	0.07266	0.76		8.12593		10.9302	0.792488
582	rs10022619	4	182303901	T	C		0.26236	0.0696	0.000236268		0	0.05782	0.98		8.40725		10.9299	0
584	rs9790537	4	155552487	A	G		-0.08338	0.02171	0.00702374		0.00995	0.02465	0.53		8.07314		10.9125	1.14691
584	rs3805200	4	183709842	A	G		-0.08338	0.02171	0.00313696		0.00995	0.02465	0.57		8.07314		10.9125	1.14691
584	rs2857958	4	3741038	T	G		-0.08338	0.02171	0.0021275		0.00995	0.02465	0.81		8.07314		10.9125	1.14691
586	rs145536668	3	12606373	A	G		0.65233	0.18884	0.0007127		0.41871	0.28167	0.14		9.97514		10.9102	4.69496
590	rs1796136	12	78970484	T	G		0.10436	0.02686	0.00211735		-0.01005	0.02021	0.6		7.8718		10.901	1.3952
590	rs1875286	14	33744179	T	C		0.10436	0.02686	0.000884091		-0.01005	0.02021	0.61		7.8718		10.901	1.3952
590	rs12433465	14	47473866	T	C		0.10436	0.02686	0.00220315		-0.01005	0.02021	0.68		7.8718		10.901	1.3952
590	rs498056	16	57529367	A	G		0.10436	0.02686	0.000781501		-0.01005	0.02021	0.58		7.8718		10.901	1.3952
590	rs2074840	2	242141719	T	C		0.10436	0.02686	0.00158118		-0.01005	0.02021	0.49		7.8718		10.901	1.3952
590	rs1031845	5	152802272	G	C		0.10436	0.02686	0.00136031		-0.01005	0.02021	0.47		7.8718		10.901	1.3952
590	rs10992913	9	96591546	T	C		0.10436	0.02686	0.000597378		-0.01005	0.02021	0.62		7.8718		10.901	1.3952
595	rs12944517	17	31915613	T	C		0.13103	0.0304	0.000265873		-0.03046	0.02564	0.24		6.39512		10.8999	3.00425
595	rs9487402	6	110746545	T	G		0.13103	0.0304	0.000216948		-0.03046	0.02564	0.19		6.39512		10.8999	3.00425
595	rs1883878	6	80382916	T	G		0.13103	0.0304	0.000311487		-0.03046	0.02564	0.25		6.39512		10.8999	3.00425
597	rs149413519	6	101963033	T	C		-0.73397	0.19973	8.00577e-05		0.00995	0.14042	0.92		8.79393		10.8975	0.210129
598	rs2278442	19	10444826	A	G		-0.16252	0.02916	6.52033e-08		0.09531	0.01822	2.3e-08		3.82076		10.8942	10.225
599	rs75327317	22	22285723	A	C		0.58779	0.16144	0.000419602		-0.04082	0.13468	0.79		8.93974		10.8861	0.906217
600	rs12481427	20	56459282	T	C		0.22314	0.05782	0.000201781		0.0198	0.04314	0.58		7.94494		10.8779	1.29369
601	rs1319374	4	93287744	A	G		-0.09431	0.02195	0.0023255		0.0198	0.01963	0.43		6.40236		10.8716	2.5522
602	rs62495537	8	8659454	T	C		0.18232	0.04863	0.000258826		0.00995	0.03419	0.86		8.4077		10.871	0.843845
603	rs71542564	7	155201523	G	C		0.29267	0.06765	7.99314e-05		-0.04082	0.07407	0.61		6.3032		10.8615	1.3836
604	rs34155081	19	15630453	A	G		0.157	0.04184	0.000239332		0	0.03452	0.9		8.3777		10.861	0
605	rs116846541	15	100308195	T	C		0.41211	0.1091	0.000329532		-0.04082	0.11385	0.72		8.2505		10.85	1.02986
608.5	rs5749399	22	32713734	A	T		-0.08338	0.02171	0.00322369		0	0.02001	0.9		7.97526		10.8461	0
608.5	rs12170313	22	48514577	T	C		-0.08338	0.02171	0.00536307		0	0.02001	0.86		7.97526		10.8461	0
608.5	rs11932569	4	170798933	T	C		-0.08338	0.02171	0.0044071		0	0.02001	1		7.97526		10.8461	0
608.5	rs2309251	4	181286863	T	C		-0.08338	0.02171	0.00318362		0	0.02001	0.97		7.97526		10.8461	0
608.5	rs7663253	4	187668982	T	C		-0.08338	0.02171	0.00498342		0	0.02001	0.91		7.97526		10.8461	0
608.5	rs10002477	4	23857044	A	G		-0.08338	0.02171	0.002205		0	0.02001	0.82		7.97526		10.8461	0
612	rs851931	12	39184935	A	T		0.19062	0.04824	0.000264629		0.02956	0.03355	0.49		7.51305		10.831	2.41502
613	rs1541172	10	130284576	T	G		-0.10536	0.02759	0.000833597		0	0.02489	0.91		8.03981		10.828	0
614	rs56205905	22	47335227	A	G		0.32208	0.07865	0.000312701		0.02956	0.07794	0.74		6.97918		10.8185	1.00195
615.5	rs7977602	12	6498734	A	G		0.11333	0.02663	0.000692272		0.02956	0.01944	0.14		6.45534		10.8127	3.86338
615.5	rs4286448	3	165208356	A	G		0.11333	0.02663	0.000305693		0.02956	0.01944	0.23		6.45534		10.8127	3.86338
617.5	rs74069600	1	41839646	T	C		0.157	0.04184	0.000425671		0.00995	0.02944	0.87		8.26184		10.7856	0.971457
617.5	rs11160230	14	95536294	A	G		0.157	0.04184	1.89412e-05		0.00995	0.02944	0.67		8.26184		10.7856	0.971457
620	rs2773152	1	50645178	A	T		0.11333	0.02663	0.00133006		-0.0202	0.02539	0.49		6.40651		10.7717	2.01372
620	rs490183	18	40529267	T	C		0.11333	0.02663	0.000480989		-0.0202	0.02539	0.48		6.40651		10.7717	2.01372
620	rs1948068	4	61920019	T	C		0.11333	0.02663	0.00105904		-0.0202	0.02539	0.44		6.40651		10.7717	2.01372
622	rs77108395	11	81446853	A	G		0.43825	0.11187	5.65082e-05		0.06766	0.07523	0.37		7.55659		10.7689	2.47232
623	rs10034872	4	24450286	A	G		0.08618	0.02288	0.000782381		0.00995	0.02465	0.69		8.16978		10.766	1.15375
624	rs62311000	4	93254174	A	G		0.37844	0.10111	0.00016321		0	0.08445	1		8.25218		10.7519	0
625	rs117945977	18	30851732	A	G		-0.63488	0.17029	6.80117e-05		-0.0202	0.12822	0.86		8.31513		10.7507	0.454287
626	rs4806639	19	55560467	A	G		0.18232	0.04863	0.000877154		0.0198	0.02916	0.61		8.21501		10.7457	1.94617
627	rs729411	3	119102458	A	G		0.10436	0.02686	0.000955578		0.0198	0.01479	0.32		7.60515		10.7148	3.69191
628	rs9966402	18	57151850	A	C		-0.17435	0.04641	0.000487217		0.00995	0.03419	0.66		8.1338		10.7141	0.829986
629	rs78118563	2	180139802	T	C		-0.24846	0.06731	0.000547399		-0.0202	0.06355	0.79		8.42294		10.7129	0.922503
630	rs143714364	19	41727468	T	G		-0.54473	0.15116	0.000232013		0.03922	0.12549	0.78		8.8348		10.7113	0.92896
631	rs9930868	16	84727018	T	C		0.13976	0.03844	0.000605754		0.02956	0.04274	0.55		8.67624		10.7094	2.03721
633.5	rs6604964	1	1033596	T	C		0.157	0.04184	8.46542e-05		-0.01005	0.03002	0.67		8.14331		10.708	0.955335
633.5	rs10508824	10	36310750	T	G		0.157	0.04184	0.00017209		-0.01005	0.03002	0.74		8.14331		10.708	0.955335
633.5	rs6563220	13	82086821	A	G		0.157	0.04184	0.000242288		-0.01005	0.03002	0.76		8.14331		10.708	0.955335
633.5	rs2515118	8	95332122	T	C		0.157	0.04184	4.28242e-05		-0.01005	0.03002	0.77		8.14331		10.708	0.955335
636	rs13141278	4	142008263	T	C		-0.08338	0.02171	0.00394182		0.00995	0.01493	0.78		7.76684		10.7035	1.85731
637	rs150593918	13	26212975	T	C		0.35767	0.10011	0.000164146		-0.04082	0.08768	0.6		8.96647		10.6983	1.39407
638	rs77903675	19	30129087	A	G		-0.16252	0.04038	0.000273495		-0.0202	0.0352	0.63		7.05851		10.6929	1.52463
640	rs75047083	12	70200743	T	G		-0.11653	0.02789	0.000645988		0.02956	0.01944	0.18		6.54439		10.6887	3.88994
640	rs12946520	17	7336371	T	G		-0.11653	0.02789	0.00011026		0.02956	0.01944	0.24		6.54439		10.6887	3.88994
640	rs7623587	3	99906751	T	C		-0.11653	0.02789	5.05999e-05		0.02956	0.01944	0.17		6.54439		10.6887	3.88994
642	rs13291750	9	1278834	A	G		-0.24846	0.06731	0.000492898		0	0.05324	1		8.3817		10.6867	0
643	rs66720137	4	41874786	A	C		-0.27444	0.0748	0.000394244		-0.0202	0.06813	0.77		8.48051		10.6846	0.863424
644.5	rs7679309	4	67027229	A	G		0.08618	0.02288	0.00146938		0	0.02001	0.89		8.03879		10.6794	0
644.5	rs10856905	4	94824987	A	G		0.08618	0.02288	0.00167217		0	0.02001	0.98		8.03879		10.6794	0
646	rs2864908	19	52151690	A	C		-0.11653	0.02789	0.000756456		-0.0202	0.02539	0.41		6.52333		10.6715	2.032
647	rs12971165	18	77275967	A	G		0.33647	0.08073	6.16492e-05		-0.06188	0.13302	0.63		6.55398		10.67	1.19093
648	rs78459793	4	172142044	A	G		0.19885	0.05166	0.00049845		-0.01005	0.04439	0.89		7.68349		10.6697	0.627567
RA=rheumatoid arthritis, SLE=systemic lupus erythematosus, CHR=chromosome location, BP=base position, EA=effect allele, NEA=non effect allele, P=P value, BETA=effect size, SE=standard error, Q=Cochran's Q test statistic, S=strength of disease specificity;

## Sheet: Supplementary Table S6
Supplementary Table S6. Gene sets enriched by RA-specific variants at FDR < 20%
				Top 10 genes associated with RA-specific variants in each tested gene set
Original gene set ID	Original gene set description	Nominal P value	FDR criterion	Gene1 (Z score*)	Gene2 (Z score*)	Gene3 (Z score*)	Gene4 (Z score*)	Gene5 (Z score*)	Gene6 (Z score*)	Gene7 (Z score*)	Gene8 (Z score*)	Gene9 (Z score*)	Gene10 (Z score*)
MP:0004392	abnormal CD8-positive T cell physiology	9.68e-06	<0.05	CD40 (6.7)	TRAF1 (5.6)	IL2RA (4.8)	IRF4 (4.6)	REL (4.5)	CYP27B1 (4.3)	C9orf46 (4.1)	LAX1 (3.9)	UBASH3A (3.8)	TNFSF4 (3.8)
MP:0002619	abnormal lymphocyte morphology	3.06e-05	<0.20	CD5 (6.3)	CD2 (5.2)	CD247 (5.2)	FCER2 (5.1)	IL2RA (5.0)	UBASH3A (4.3)	IL21R (4.1)	IKZF4 (4.0)	CTLA4 (4.0)	PTPN22 (3.8)
MP:0005015	increased T cell number	3.2e-05	<0.20	CD5 (5.7)	IL2RA (5.3)	CD2 (5.0)	CD247 (4.9)	POU2AF1 (4.7)	CXCR6 (4.7)	UBASH3A (4.4)	CTLA4 (4.2)	LAX1 (3.9)	IRF4 (3.8)
MP:0002376	abnormal dendritic cell physiology	3.66e-05	<0.20	CD40 (6.2)	TRAF1 (5.7)	CCRL2 (5.3)	ITGB2 (4.9)	NFKBIE (4.6)	IL21R (4.6)	REL (4.5)	KYNU (4.2)	TNFSF4 (4.1)	FCGR2B (3.9)
MP:0005095	decreased T cell proliferation	6.22e-05	<0.20	CD2 (6.7)	ITGB2 (6.2)	CD247 (6.2)	ARHGAP15 (6.1)	PTPN22 (6.0)	ARHGAP9 (5.9)	IL21R (5.8)	IKZF1 (5.7)	CD5 (5.6)	TRAF1 (5.4)
MP:0005463	abnormal CD4-positive T cell physiology	6.47e-05	<0.20	CD5 (7.1)	CTLA4 (6.5)	CD2 (6.4)	TRAF1 (6.3)	IL2RA (6.2)	UBASH3A (5.4)	IL21R (5.3)	IRF4 (5.0)	POU2AF1 (4.8)	CXCR6 (4.5)
MP:0001853	heart inflammation	0.000123	<0.20	IRF4 (3.9)	REL (3.8)	IKZF1 (3.6)	IL2RA (3.4)	ENSG00000224184 (3.3)	IL21R (3.3)	XCR1 (3.3)	PTGER4 (3.1)	FAM205A (3.0)	CAMK2D (2.8)
MP:0005616	decreased susceptibility to type IV hypersensitivity reaction	0.000123	<0.20	TRAF1 (6.4)	CD40 (6.3)	ICAM1 (5.3)	CCRL2 (5.2)	NFKBIE (5.2)	REL (5.1)	TNFAIP3 (5.1)	PTGS2 (5.0)	LILRA3 (4.4)	BCL3 (4.2)
MP:0000691	enlarged spleen	0.000137	<0.20	IKZF1 (5.5)	ICAM4 (4.2)	PTPN22 (4.1)	TAL1 (4.1)	FECH (3.9)	RIN3 (3.8)	CD5 (3.8)	IL21R (3.8)	CTLA4 (3.8)	ARHGAP9 (3.8)
MP:0003945	abnormal lymphocyte physiology	0.000153	<0.20	IL2RA (5.9)	TRAF1 (5.6)	IKZF1 (5.5)	IRF4 (5.2)	PTPN22 (4.6)	CD247 (4.5)	CD2 (4.5)	CD5 (4.5)	CD40 (4.4)	AKNA (4.3)
MP:0002493	increased IgG level	0.000155	<0.20	CTLA4 (4.2)	CD2 (4.1)	ITGB2 (4.0)	CCR1 (4.0)	IRF4 (3.5)	FCGR2B (3.5)	RIN3 (3.5)	IKZF1 (3.5)	REL (3.4)	CD40 (3.3)
MP:0008050	decreased memory T cell number	0.00017	<0.20	CD247 (5.4)	IL21R (5.3)	SAMD3 (5.1)	TRAF1 (4.8)	CD2 (4.6)	CD40 (4.2)	IL2RA (3.8)	IRF4 (3.8)	UBASH3A (3.4)	ARHGAP9 (3.3)
GO:0005031	tumor necrosis factor-activated receptor activity	0.000172	<0.20	IRF4 (5.9)	IL2RA (5.0)	ENSG00000228037 (5.0)	TRAF1 (4.7)	C1orf93 (4.3)	CTLA4 (4.2)	IKZF4 (3.9)	POU2AF1 (3.7)	MAF (3.7)	CD247 (3.6)
MP:0003009	abnormal cytokine secretion	0.000177	<0.20	CTLA4 (6.0)	IL2RA (6.0)	PTPN22 (5.4)	CXCR6 (5.2)	CD2 (5.1)	TRAF1 (5.1)	REL (4.9)	ICAM1 (4.9)	CD40 (4.8)	PTGER4 (4.8)
MP:0003884	decreased macrophage cell number	0.000183	<0.20	IKZF1 (4.3)	CCR5 (4.1)	ENSG00000256128 (4.0)	ICAM1 (4.0)	ITGB2 (3.9)	NFKBIE (3.9)	RBPJ (3.7)	CCR1 (3.0)	FCGR2B (3.0)	FAM105A (3.0)
MP:0005094	abnormal T cell proliferation	0.000185	<0.20	CD247 (6.7)	CD2 (6.6)	PTPN22 (6.2)	UBASH3A (6.0)	CD5 (5.9)	CXCR6 (5.8)	POU2AF1 (5.5)	IL21R (5.3)	PRKCQ (5.0)	CCR5 (4.9)
GO:0045321	leukocyte activation	0.000226	<0.20	BANK1 (4.2)	FCER2 (4.0)	POU2AF1 (4.0)	ARHGAP15 (4.0)	LAX1 (3.9)	UBASH3A (3.6)	PTPN22 (3.6)	FCGR2C (3.4)	ARHGAP9 (3.2)	IL21R (3.1)
MP:0005070	impaired NK cell cytolysis	0.000231	<0.20	CLNK (5.2)	PTPN22 (5.0)	CD247 (4.8)	CD2 (4.7)	TNFSF4 (4.7)	TRAF1 (4.6)	ITGB2 (4.3)	CXCR6 (4.3)	IKZF1 (4.1)	LILRA3 (4.1)
MP:0000223	decreased monocyte cell number	0.000274	<0.20	PTGS2 (5.8)	ITGB2 (4.8)	CCR1 (4.7)	GLIPR1 (4.5)	LPCAT2 (4.4)	FAM105A (4.1)	CSTA (4.1)	EMR3 (3.8)	ARHGAP9 (3.7)	FCGR2B (3.6)
ENSG00000131323	TRAF3 PPI subnetwork	0.000311	<0.20	TRAF1 (7.0)	IL2RA (5.2)	IRF4 (4.9)	NFKBIE (4.9)	ENSG00000228037 (4.3)	IL21R (4.1)	FCER2 (3.8)	BCL3 (3.8)	IFNGR2 (3.0)	CD40 (3.0)
MP:0000702	enlarged lymph nodes	0.00033	<0.20	IL21R (4.6)	TRAF1 (4.5)	REL (4.4)	IL2RA (4.2)	CD5 (4.2)	PTPN22 (4.2)	TNFAIP3 (4.2)	PTGER4 (4.0)	IKZF1 (3.9)	CD2 (3.8)
MP:0006410	abnormal common myeloid progenitor cell morphology	0.000356	<0.20	TAL1 (4.8)	ICAM4 (4.8)	PADI4 (3.5)	UBASH3A (3.5)	IL6R (3.3)	CLNK (3.1)	PRKCQ (3.0)	CTLA4 (2.9)	CCR2 (2.9)	RIN3 (2.9)
GO:0070227	lymphocyte apoptotic process	0.000374	<0.20	IRF4 (3.7)	ENSG00000251160 (3.5)	CYP27B1 (3.4)	KIAA1432 (3.1)	TNFSF4 (3.0)	ARFRP1 (2.9)	ENSG00000214184 (2.8)	C9orf46 (2.7)	AHR (2.7)	ENSG00000251230 (2.6)
KEGG_GLYCOSPHINGOLIPID_BIOSYNTHESIS_GLOBO_SERIES	KEGG_GLYCOSPHINGOLIPID_BIOSYNTHESIS_GLOBO_SERIES	0.000376	<0.20	SYNGR1 (3.1)	TJP3 (3.0)	IL6R (2.8)	FAM190A (2.8)	CTNS (2.8)	C22orf13 (2.7)	CREG1 (2.7)	SPRR2A (2.6)	RAB3IL1 (2.5)	IFNAR2 (2.5)
MP:0005090	increased double-negative T cell number	0.000384	<0.20	CD5 (6.6)	IKZF1 (6.3)	UBASH3A (5.3)	CD247 (5.3)	POU2AF1 (5.2)	CD2 (5.0)	PRKCQ (5.0)	ARHGAP15 (4.8)	PLCG1 (4.6)	PTPN22 (4.6)
MP:0004804	decreased susceptibility to autoimmune diabetes	0.000389	<0.20	CTLA4 (6.1)	IL2RA (6.0)	IL21R (5.2)	TRAF1 (5.1)	CD2 (5.0)	CD247 (4.7)	PTPN22 (4.5)	IRF4 (4.3)	CXCR6 (4.2)	CD5 (3.9)
GO:0043029	T cell homeostasis	0.000393	<0.20	IKZF4 (4.6)	ZNF549 (4.1)	IRF4 (3.7)	ENSG00000251511 (3.7)	ENSG00000247687 (3.6)	TTC34 (3.5)	ENSG00000228037 (3.4)	C1orf93 (3.2)	CDK6 (3.1)	TMPRSS3 (3.0)
MP:0002432	abnormal CD4-positive T cell morphology	0.000398	<0.20	CD5 (6.2)	CTLA4 (5.4)	UBASH3A (5.3)	IKZF4 (5.0)	IL2RA (5.0)	CD2 (4.9)	CD247 (4.8)	CXCR6 (4.7)	IL21R (4.2)	CCL21 (4.1)
GO:0046631	alpha-beta T cell activation	0.00042	<0.20	CLNK (3.6)	ENSG00000227215 (3.4)	PTGER4 (3.4)	ARHGAP15 (3.4)	IL21R (3.3)	UBASH3A (3.1)	FAM105B (3.1)	PRKCQ (3.0)	AKNA (3.0)	TNFSF4 (2.9)
MP:0004800	decreased susceptibility to experimental autoimmune encephalomyelitis	0.00042	<0.20	ITGB2 (5.1)	GLIPR1 (4.9)	CTLA4 (4.7)	CCR5 (4.6)	FCGR2B (4.4)	ARHGAP15 (4.2)	MAF (4.1)	PTGS2 (4.1)	IL2RA (3.9)	PTGER4 (3.9)
GO:0035710	CD4-positive, alpha-beta T cell activation	0.000427	<0.20	IKZF4 (4.1)	ENSG00000248908 (3.5)	ENSG00000237374 (3.3)	ENSG00000251230 (3.3)	ENSG00000248975 (3.2)	IL21R (3.2)	REL (3.2)	PTGER4 (2.9)	ENSG00000226252 (2.9)	CD40 (2.9)
GO:0050863	regulation of T cell activation	0.000444	<0.20	UBASH3A (4.0)	LAX1 (3.9)	IL21R (3.7)	PTPN22 (3.7)	ARHGAP15 (3.7)	IRF4 (3.6)	POU2AF1 (3.6)	XCR1 (3.5)	ENSG00000228037 (3.4)	CD5 (3.4)
GO:0042110	T cell activation	0.000458	<0.20	UBASH3A (4.9)	ARHGAP15 (4.1)	CCR9 (4.0)	PRKCQ (3.9)	LAX1 (3.8)	PLCG1 (3.7)	IL21R (3.7)	CXCR6 (3.6)	PTPN22 (3.6)	XCR1 (3.6)
GO:0002694	regulation of leukocyte activation	0.000496	<0.20	TNFSF4 (4.1)	IRF4 (3.8)	LAX1 (3.7)	ENSG00000228037 (3.6)	UBASH3A (3.6)	CXCR6 (3.4)	IKZF4 (3.4)	PTPN22 (3.3)	ARHGAP15 (3.3)	POU2AF1 (3.3)
ENSG00000145901	TNIP1 PPI subnetwork	0.000527	<0.20	TRAF1 (6.3)	ICAM1 (5.9)	NFKBIE (5.3)	REL (4.6)	IFNGR2 (4.4)	TNFAIP3 (3.7)	BCL3 (3.6)	CD40 (3.6)	ENSG00000251511 (3.4)	RAB28 (3.4)
MP:0008079	decreased CD8-positive T cell number	0.000553	<0.20	CD247 (7.5)	CD2 (7.0)	UBASH3A (6.9)	CXCR6 (6.4)	PTPN22 (6.2)	CD5 (6.1)	ARHGAP15 (5.6)	CCR5 (5.4)	PRKCQ (5.2)	POU2AF1 (5.1)
ENSG00000168811	IL12A PPI subnetwork	0.00058	<0.20	TRAF1 (5.6)	CTLA4 (5.0)	BCL3 (4.7)	PTGER4 (4.0)	IL21R (4.0)	IL2RA (3.9)	CD40 (3.9)	IFNGR2 (3.7)	TNFAIP3 (3.6)	IRF4 (3.6)
ENSG00000111679	PTPN6 PPI subnetwork	0.00059	<0.20	POU2AF1 (5.0)	FCER2 (4.9)	PLCG2 (4.2)	CD247 (4.0)	BANK1 (3.9)	ARHGAP9 (3.9)	IKZF1 (3.7)	IL21R (3.7)	ITGB2 (3.7)	CD5 (3.7)
MP:0000706	small thymus	0.000594	<0.20	CD5 (4.9)	CD2 (4.3)	UBASH3A (4.2)	CD247 (4.2)	IKZF1 (4.1)	PRKCQ (3.8)	CTLA4 (3.7)	GATA3 (3.5)	CDK6 (3.5)	HIPK1 (3.4)
ENSG00000113302	IL12B PPI subnetwork	0.000595	<0.20	TRAF1 (5.1)	BCL3 (4.7)	CTLA4 (4.3)	IFNGR2 (4.0)	CD40 (3.7)	PTGER4 (3.6)	ICAM1 (3.5)	TNFAIP3 (3.5)	NFKBIE (3.4)	IL2RA (3.4)
MP:0001860	liver inflammation	0.000612	<0.20	BCL3 (4.8)	IRF4 (4.2)	INHBC (3.9)	IL21R (3.8)	REL (3.8)	ICAM1 (3.8)	APOF (3.8)	NFKBIE (3.6)	IKZF1 (3.5)	CTLA4 (3.4)
GO:0005035	death receptor activity	0.000631	<0.20	IRF4 (5.5)	ENSG00000228037 (5.3)	IL2RA (4.7)	TRAF1 (4.4)	C1orf93 (4.3)	CTLA4 (3.7)	IKZF4 (3.6)	POU2AF1 (3.5)	UBASH3A (3.4)	MAF (3.4)
GO:0002366	leukocyte activation involved in immune response	0.000635	<0.20	LILRA3 (3.5)	CCR3 (3.4)	EMR3 (3.4)	ENSG00000226252 (2.9)	ENSG00000235202 (2.9)	KYNU (2.8)	CDH23 (2.8)	MIR4500HG (2.7)	REL (2.5)	PTGER4 (2.5)
GO:0002263	cell activation involved in immune response	0.000635	<0.20	LILRA3 (3.5)	CCR3 (3.4)	EMR3 (3.4)	ENSG00000226252 (2.9)	ENSG00000235202 (2.9)	KYNU (2.8)	CDH23 (2.8)	MIR4500HG (2.7)	REL (2.5)	PTGER4 (2.5)
ENSG00000168610	STAT3 PPI subnetwork	0.000653	<0.20	BCL3 (5.1)	IKZF4 (4.1)	PRKCQ (3.6)	KLF10 (3.5)	ENSG00000251230 (3.4)	CCR2 (3.3)	IKZF1 (3.2)	AEBP2 (3.1)	FCGR2B (3.1)	IL2RA (3.1)
MP:0001844	autoimmune response	0.000726	<0.20	CXCR6 (6.0)	IL2RA (4.8)	NFKBIE (4.7)	TRAF1 (4.7)	PTPN22 (4.2)	CD2 (4.1)	TNFAIP3 (3.8)	IRF4 (3.8)	POU2AF1 (3.7)	CD40 (3.6)
GO:0045580	regulation of T cell differentiation	0.000734	<0.20	ENSG00000232170 (4.2)	IKZF4 (3.8)	TNFSF4 (3.7)	PLCL2 (3.4)	ENSG00000228037 (3.2)	IL21R (3.2)	IRF4 (3.1)	TMPRSS3 (3.0)	FOXP1-IT1 (3.0)	C1orf93 (3.0)
MP:0008567	decreased interferon-gamma secretion	0.000745	<0.20	CD2 (6.2)	TRAF1 (5.7)	CXCR6 (5.7)	ARHGAP9 (5.0)	CCRL2 (5.0)	CD247 (4.9)	IL2RA (4.8)	ITGB2 (4.6)	PTPN22 (4.6)	ICAM1 (4.5)
GO:0050865	regulation of cell activation	0.000748	<0.20	TNFSF4 (4.0)	ENSG00000228037 (3.8)	IRF4 (3.7)	LAX1 (3.5)	UBASH3A (3.5)	ARHGAP15 (3.3)	PTPN22 (3.3)	CXCR6 (3.3)	IKZF4 (3.3)	POU2AF1 (3.3)
MP:0008687	increased interleukin-2 secretion	0.00075	<0.20	IL2RA (7.8)	TRAF1 (5.0)	CXCR6 (4.8)	PTPN22 (4.7)	CTLA4 (4.7)	PTGER4 (4.4)	TNFSF4 (4.2)	CD2 (3.8)	CD5 (3.6)	CCRL2 (3.6)
MP:0002444	abnormal T cell physiology	0.000754	<0.20	PTPN22 (6.4)	CD2 (5.8)	CD5 (5.7)	UBASH3A (5.6)	ARHGAP15 (5.6)	CD247 (5.5)	LAX1 (5.2)	TRAF1 (5.0)	CTLA4 (5.0)	ARHGAP9 (4.9)
MP:0005018	decreased T cell number	0.000754	<0.20	ARHGAP15 (6.2)	UBASH3A (5.8)	CD247 (5.8)	CD5 (5.7)	IKZF1 (5.5)	CD2 (5.3)	CCR9 (4.8)	POU2AF1 (4.4)	PTPN22 (4.3)	CCL21 (4.2)
MP:0008074	increased CD4-positive T cell number	0.000756	<0.20	CXCR6 (6.2)	IL21R (6.1)	CD2 (6.0)	IRF4 (5.7)	IL2RA (5.3)	CD5 (5.3)	CTLA4 (4.9)	CD247 (4.9)	UBASH3A (4.6)	CCR5 (4.1)
GO:0051249	regulation of lymphocyte activation	0.000777	<0.20	TNFSF4 (4.0)	LAX1 (4.0)	IRF4 (4.0)	UBASH3A (3.9)	ARHGAP15 (3.6)	IL21R (3.6)	POU2AF1 (3.5)	PTPN22 (3.5)	CXCR6 (3.5)	ENSG00000228037 (3.4)
GO:0043367	CD4-positive, alpha-beta T cell differentiation	0.000823	<0.20	IKZF4 (3.9)	ENSG00000226252 (3.6)	ENSG00000245768 (3.3)	ENSG00000237374 (3.2)	ENSG00000251230 (3.2)	IL21R (3.1)	ENSG00000227215 (3.0)	REL (3.0)	PTGER4 (2.9)	CD40 (2.9)
MP:0008688	decreased interleukin-2 secretion	0.00083	<0.20	CD2 (5.8)	CD5 (5.7)	ITGB2 (5.6)	CD247 (5.5)	ARHGAP9 (5.4)	TRAF1 (5.2)	PTPN22 (5.2)	ARHGAP15 (4.6)	IRF4 (4.5)	PRKCQ (4.2)
GO:2000514	regulation of CD4-positive, alpha-beta T cell activation	0.000855	<0.20	ENSG00000251230 (4.0)	IKZF4 (3.9)	TNFSF4 (3.4)	CD40 (3.2)	ENSG00000245448 (3.2)	ENSG00000237374 (3.1)	ENSG00000248908 (3.1)	ENSG00000203601 (3.1)	REL (3.1)	NALCN-AS1 (2.9)
MP:0010766	abnormal NK cell physiology	0.000862	<0.20	CD2 (6.0)	CXCR6 (5.9)	CD247 (5.8)	CCR5 (5.5)	SAMD3 (5.3)	CTLA4 (5.3)	PTPN22 (5.1)	IL2RA (4.6)	ITGB2 (4.2)	PRKCQ (4.2)
MP:0008751	abnormal interleukin level	0.000863	<0.20	CCRL2 (5.1)	CTLA4 (4.6)	IFIH1 (4.4)	TNFAIP3 (4.1)	IL2RA (4.0)	PTGER4 (4.0)	ETV7 (4.0)	MR1 (3.9)	NMI (3.9)	TRAF1 (3.8)
MP:0001861	lung inflammation	0.000908	<0.20	ITGB2 (5.1)	ICAM1 (4.2)	TRAF1 (4.1)	ARHGAP9 (4.1)	PTGS2 (3.8)	BCL3 (3.8)	CD5 (3.7)	CCRL2 (3.6)	REL (3.6)	CMTM7 (3.6)
GO:0046649	lymphocyte activation	0.00101	<0.20	BANK1 (4.5)	FCER2 (4.5)	POU2AF1 (4.4)	LAX1 (4.2)	ARHGAP15 (4.1)	UBASH3A (3.8)	IL21R (3.7)	PTPN22 (3.6)	MIR142 (3.5)	XCR1 (3.4)
MP:0008499	increased IgG1 level	0.00102	<0.20	IRF4 (7.4)	CTLA4 (6.8)	TRAF1 (6.0)	IL2RA (5.8)	CXCR6 (5.0)	CD5 (4.9)	CD2 (4.8)	IL21R (4.8)	REL (4.7)	IKZF4 (4.5)
GO:0046632	alpha-beta T cell differentiation	0.00104	<0.20	ENSG00000227215 (3.6)	FAM105B (3.5)	IL21R (3.4)	PTGER4 (3.3)	CLNK (3.3)	PRKCQ (3.1)	MAL (2.9)	TNFSF4 (2.9)	CYP27B1 (2.9)	IKZF4 (2.8)
MP:0005348	increased T cell proliferation	0.00104	<0.20	CD5 (6.9)	PTPN22 (6.4)	IL2RA (6.3)	CTLA4 (5.7)	IRF4 (5.6)	CD2 (5.4)	CXCR6 (5.2)	TRAF1 (5.0)	REL (5.0)	CD247 (4.8)
MP:0008075	decreased CD4-positive T cell number	0.00104	<0.20	CD247 (7.0)	CD5 (7.0)	CD2 (7.0)	UBASH3A (6.4)	ARHGAP15 (6.4)	PTPN22 (6.1)	IKZF1 (5.8)	CCR5 (5.7)	CXCR6 (5.7)	POU2AF1 (5.6)
ENSG00000136731	UGGT1 PPI subnetwork	0.00105	<0.20	MR1 (3.2)	C1orf93 (2.8)	CPNE4 (2.8)	ENSG00000253279 (2.7)	NFKBIE (2.7)	IFNGR2 (2.6)	ERGIC1 (2.6)	LYPLAL1 (2.6)	ZBTB46 (2.6)	ICAM1 (2.6)
GO:0050870	positive regulation of T cell activation	0.00105	<0.20	ARHGAP15 (3.9)	UBASH3A (3.8)	FCER2 (3.7)	IKZF4 (3.6)	IL21R (3.5)	PRKCQ (3.4)	TNFSF4 (3.3)	IRF4 (3.3)	AKNA (3.3)	ENSG00000253510 (3.2)
MP:0008396	abnormal osteoclast differentiation	0.00106	<0.20	PTGS2 (5.1)	GLIPR1 (4.4)	KLF4 (4.1)	ITGB2 (4.1)	CCR1 (4.1)	AHR (3.9)	PTGER4 (3.9)	FAM105A (3.3)	ARSB (3.2)	LRRN3 (3.2)
MP:0008699	increased interleukin-4 secretion	0.00113	<0.20	IL2RA (6.8)	PTPN22 (5.8)	CD2 (5.7)	CTLA4 (5.6)	CXCR6 (5.5)	CD247 (5.4)	CD5 (5.2)	CCRL2 (4.8)	UBASH3A (4.2)	TRAF1 (3.8)
MP:0000220	increased monocyte cell number	0.00117	<0.20	NFKBIE (4.3)	ARHGAP9 (4.1)	RIN3 (3.8)	TNFAIP3 (3.8)	BCL3 (3.8)	PTPN22 (3.7)	TYK2 (3.7)	CDK6 (3.6)	PTGER4 (3.6)	AKNA (3.5)
MP:0000240	extramedullary hematopoiesis	0.00119	<0.20	FECH (4.7)	BCL3 (4.6)	ICAM1 (4.3)	TAL1 (4.1)	TNFAIP3 (4.1)	IKZF1 (4.1)	ICAM4 (3.8)	TYK2 (3.6)	NFKBIE (3.6)	PTGER4 (3.4)
MP:0001845	abnormal inflammatory response	0.00119	<0.20	CCR1 (5.2)	LPCAT2 (5.0)	ITGB2 (4.9)	LILRA3 (4.3)	CCRL2 (4.3)	ARHGAP9 (4.0)	FCGR2B (3.8)	ENSG00000251230 (3.8)	PADI4 (3.7)	CD40 (3.6)
MP:0002027	lung adenocarcinoma	0.00123	<0.20	GLI2 (3.5)	ADAMTSL1 (3.3)	C17orf65 (3.1)	PHF19 (2.9)	LYRM5 (2.9)	FANCA (2.8)	ZSWIM6 (2.7)	CPSF4 (2.7)	CXCR6 (2.7)	CCR5 (2.5)
GO:0030097	hemopoiesis	0.00126	<0.20	MIR142 (3.3)	IKZF1 (3.2)	HIPK1 (3.1)	TAL1 (3.0)	ENSG00000249349 (3.0)	PTGER4 (2.9)	CDK6 (2.8)	ICAM4 (2.8)	FECH (2.7)	GATA3 (2.7)
GO:0071887	leukocyte apoptotic process	0.00131	<0.20	IRF4 (4.0)	ENSG00000251160 (3.9)	MIR142 (3.7)	CYP27B1 (3.6)	C9orf46 (3.1)	TNFSF4 (3.1)	ENSG00000227215 (3.1)	ENSG00000253510 (3.0)	KIAA1432 (2.9)	ENSG00000245768 (2.9)
GO:0002293	alpha-beta T cell differentiation involved in immune response	0.00135	<0.20	ENSG00000226252 (4.1)	ENSG00000251230 (3.6)	ENSG00000256128 (3.5)	TBC1D13 (3.1)	TNFSF4 (3.1)	ENSG00000245448 (3.0)	IL21R (3.0)	CD40 (2.9)	REL (2.9)	FAM105B (2.9)
GO:0002287	alpha-beta T cell activation involved in immune response	0.00135	<0.20	ENSG00000226252 (4.1)	ENSG00000251230 (3.6)	ENSG00000256128 (3.5)	TBC1D13 (3.1)	TNFSF4 (3.1)	ENSG00000245448 (3.0)	IL21R (3.0)	CD40 (2.9)	REL (2.9)	FAM105B (2.9)
GO:0050867	positive regulation of cell activation	0.00135	<0.20	TNFSF4 (3.8)	IKZF4 (3.7)	ARHGAP15 (3.6)	IRF4 (3.5)	FCER2 (3.5)	UBASH3A (3.5)	POU2AF1 (3.2)	PRKCQ (3.1)	CXCR6 (3.1)	PTPN22 (3.0)
MP:0008661	decreased interleukin-10 secretion	0.00136	<0.20	CTLA4 (6.2)	IL2RA (5.7)	CXCR6 (5.3)	CCRL2 (4.5)	CCR3 (4.4)	CCR2 (3.8)	IKZF4 (3.8)	RBPJ (3.8)	CD2 (3.7)	MAF (3.5)
GO:0051251	positive regulation of lymphocyte activation	0.00139	<0.20	FCER2 (3.9)	IKZF4 (3.8)	TNFSF4 (3.7)	UBASH3A (3.7)	IRF4 (3.7)	ARHGAP15 (3.6)	IL21R (3.3)	POU2AF1 (3.3)	FAM105B (3.2)	PTPN22 (3.1)
ENSG00000109471	IL2 PPI subnetwork	0.00141	<0.20	CTLA4 (4.7)	IRF4 (4.2)	A1BG (3.8)	LRRN3 (3.7)	TRAF1 (3.7)	IL2RA (3.5)	IL21R (3.5)	CD5 (3.3)	CD2 (3.3)	ANKRD55 (3.2)
GO:0032653	regulation of interleukin-10 production	0.00143	<0.20	ENSG00000227215 (3.2)	TPRXL (3.2)	IKZF4 (3.1)	ENSG00000245448 (3.1)	ENSG00000253510 (3.1)	ENSG00000251230 (2.9)	CYP27B1 (2.9)	ENSG00000235202 (2.8)	C11orf40 (2.7)	ENSG00000224715 (2.7)
MP:0000219	increased neutrophil cell number	0.00145	<0.20	RIN3 (4.9)	ITGB2 (4.9)	ARHGAP9 (4.8)	IKZF1 (4.4)	BCL3 (4.3)	ARPC1B (4.2)	IFNAR2 (3.5)	PLCG2 (3.3)	GLIPR1 (3.2)	ICAM1 (3.1)
GO:0045619	regulation of lymphocyte differentiation	0.00145	<0.20	ENSG00000232170 (4.3)	TNFSF4 (4.2)	ENSG00000228037 (3.6)	IRF4 (3.4)	PLCL2 (3.4)	IKZF4 (3.3)	TMPRSS3 (3.3)	IL21R (3.2)	CYP27B1 (3.1)	TBC1D13 (2.8)
MP:0004974	decreased regulatory T cell number	0.00145	<0.20	IRF4 (5.9)	IL2RA (5.4)	CD247 (5.4)	CTLA4 (5.1)	CD5 (5.1)	CD2 (5.1)	TRAF1 (5.0)	REL (4.5)	UBASH3A (4.4)	IL21R (4.1)
MP:0008127	decreased dendritic cell number	0.00148	<0.20	CD40 (5.5)	NFKBIE (5.3)	TRAF1 (5.3)	XCR1 (5.0)	IL21R (4.6)	POU2AF1 (4.4)	BCL3 (4.0)	REL (3.9)	TNFSF4 (3.8)	IFNGR2 (3.8)
MP:0008722	abnormal chemokine secretion	0.00148	<0.20	CCRL2 (4.7)	FCGR2B (4.3)	GLIPR1 (3.7)	FADS3 (3.6)	PTGS2 (3.5)	CMTM7 (3.4)	ITGB2 (3.3)	SLCO2B1 (3.2)	CCR1 (3.2)	BCL3 (3.2)
MP:0004751	increased length of allograft survival	0.00148	<0.20	CXCR6 (5.4)	CTLA4 (5.2)	FCER2 (5.1)	CD2 (5.0)	CD5 (4.7)	IL2RA (4.7)	IL21R (4.6)	IRF4 (4.5)	PTPN22 (4.1)	RBPJ (4.0)
MP:0000693	spleen hyperplasia	0.00148	<0.20	ITGB2 (4.8)	REL (4.2)	IKZF1 (4.1)	KLF10 (4.1)	ARHGAP9 (3.9)	GLIPR1 (3.9)	PTPN22 (3.9)	PFKFB3 (3.8)	POU2AF1 (3.8)	TNFAIP3 (3.7)
ENSG00000168399	ENSG00000168399 PPI subnetwork	0.00149	<0.20	CD5 (10.4)	CD247 (9.9)	UBASH3A (9.8)	CD2 (8.4)	PRKCQ (7.1)	PTPN22 (6.1)	CXCR6 (5.9)	POU2AF1 (5.5)	CTLA4 (5.3)	PLCG1 (4.9)
ENSG00000204273	ENSG00000204273 PPI subnetwork	0.00149	<0.20	CD5 (10.4)	CD247 (9.9)	UBASH3A (9.8)	CD2 (8.4)	PRKCQ (7.1)	PTPN22 (6.1)	CXCR6 (5.9)	POU2AF1 (5.5)	CTLA4 (5.3)	PLCG1 (4.9)
MP:0005092	decreased double-positive T cell number	0.00152	<0.20	CD5 (6.6)	CD247 (6.0)	POU2AF1 (5.8)	UBASH3A (5.7)	CD2 (5.6)	IKZF1 (5.2)	PTPN22 (5.0)	PRKCQ (4.7)	ARHGAP15 (4.6)	TNFAIP3 (4.2)
REACTOME_PD:1_SIGNALING	REACTOME_PD:1_SIGNALING	0.00155	<0.20	CD2 (7.1)	CD5 (6.8)	CECR1 (5.3)	CD247 (5.2)	FCER2 (5.1)	UBASH3A (5.0)	CXCR6 (4.9)	ARHGAP9 (4.7)	IL21R (4.6)	ARHGAP15 (4.3)
MP:0008088	abnormal T-helper 1 cell differentiation	0.00161	<0.20	IRF4 (5.5)	IL2RA (4.3)	TRAF1 (4.2)	IL21R (4.0)	CD5 (4.0)	CTLA4 (3.6)	ENSG00000245522 (3.5)	CD2 (3.5)	FCER2 (3.4)	REL (3.2)
MP:0009790	decreased susceptibility to viral infection induced morbidity/mortality	0.00161	<0.20	ICAM1 (5.7)	CCRL2 (4.8)	TNFAIP3 (4.4)	CLNK (4.3)	IFIH1 (3.9)	ENSG00000251230 (3.9)	XCR1 (3.8)	ETV7 (3.6)	NAAA (3.6)	TRAF1 (3.5)
GO:0032735	positive regulation of interleukin-12 production	0.00162	<0.20	XCR1 (5.2)	ENSG00000253510 (3.7)	ENSG00000245448 (3.6)	ZNF438 (3.3)	LILRA3 (3.3)	ENSG00000224715 (3.2)	ENSG00000248975 (3.1)	ENSG00000203601 (3.0)	SNN (3.0)	ENSG00000227215 (2.9)
KEGG_CYTOKINE_CYTOKINE_RECEPTOR_INTERACTION	KEGG_CYTOKINE_CYTOKINE_RECEPTOR_INTERACTION	0.00167	<0.20	IL2RA (6.4)	PTGS2 (5.7)	TRAF1 (5.6)	CTLA4 (5.2)	CXCR6 (5.0)	ICAM1 (4.8)	CCRL2 (4.4)	CD40 (4.4)	CD2 (4.3)	ENSG00000251230 (4.2)
MP:0001577	anemia	0.00169	<0.20	TAL1 (8.0)	FECH (6.8)	ICAM4 (6.2)	C5orf4 (3.9)	IKZF1 (3.6)	HIPK1 (3.5)	RIN3 (3.3)	CCR3 (3.0)	IRF4 (2.9)	ENSG00000248908 (2.8)
MP:0002020	increased tumor incidence	0.00172	<0.20	C17orf53 (4.2)	TIMELESS (3.9)	FIGNL1 (3.7)	AEN (3.6)	PHTF1 (3.5)	FANCA (3.5)	CCNG1 (3.4)	C17orf65 (3.1)	CEP128 (3.1)	XPC (3.1)
MP:0010373	myeloid hyperplasia	0.00174	<0.20	REL (5.1)	NFKBIE (4.4)	OXCT1 (3.7)	ARPC1B (3.5)	RIN3 (3.5)	BCL3 (3.4)	DHRS3 (2.9)	CD40 (2.8)	BAZ1A (2.8)	ICAM1 (2.8)
KEGG_INTESTINAL_IMMUNE_NETWORK_FOR_IGA_PRODUCTION	KEGG_INTESTINAL_IMMUNE_NETWORK_FOR_IGA_PRODUCTION	0.00175	<0.20	IL2RA (5.0)	FCER2 (5.0)	IRF4 (4.8)	POU2AF1 (4.8)	CD40 (4.5)	CTLA4 (4.4)	IL21R (4.4)	TRAF1 (4.1)	KYNU (4.1)	CECR1 (4.0)
GO:0043370	regulation of CD4-positive, alpha-beta T cell differentiation	0.00176	<0.20	ENSG00000251230 (3.9)	IKZF4 (3.8)	NALCN-AS1 (3.6)	ENSG00000245448 (3.6)	ENSG00000226252 (3.5)	CD40 (3.3)	ENSG00000237374 (3.0)	ENSG00000224308 (3.0)	TNFSF4 (3.0)	REL (2.9)
GO:0002286	T cell activation involved in immune response	0.00176	<0.20	ENSG00000226252 (4.3)	ENSG00000256128 (3.2)	PTGER4 (3.1)	C11orf40 (3.0)	C7orf33 (3.0)	REL (2.9)	CD40 (2.8)	ENSG00000251230 (2.7)	TNFSF4 (2.7)	IL21R (2.7)
GO:0032655	regulation of interleukin-12 production	0.00177	<0.20	C11orf40 (3.8)	XCR1 (3.7)	ENSG00000232586 (3.5)	CYP27B1 (3.4)	ENSG00000227215 (3.2)	ZNF438 (3.2)	LILRA3 (3.2)	ENSG00000245768 (3.1)	CCR5 (3.0)	ENSG00000235202 (2.9)
MP:0008700	decreased interleukin-4 secretion	0.00178	<0.20	IL2RA (6.2)	CTLA4 (5.5)	TRAF1 (5.4)	UBASH3A (4.1)	CD5 (4.1)	CD2 (4.1)	REL (4.0)	IL21R (4.0)	GATA3 (4.0)	IKZF4 (3.8)
GO:0002696	positive regulation of leukocyte activation	0.00178	<0.20	TNFSF4 (3.8)	IKZF4 (3.7)	FCER2 (3.6)	UBASH3A (3.6)	IRF4 (3.5)	ARHGAP15 (3.5)	POU2AF1 (3.2)	PRKCQ (3.1)	CXCR6 (3.1)	IL21R (3.0)
MP:0008214	increased immature B cell number	0.0018	<0.20	TNFAIP3 (4.8)	TAPT1 (4.2)	POU2AF1 (3.7)	BANK1 (3.7)	TNFSF4 (3.6)	NFKBIE (3.5)	ZHX2 (3.4)	CD40 (3.3)	IKZF1 (3.1)	ICAM1 (3.1)
MP:0000717	abnormal lymphocyte cell number	0.0018	<0.20	POU2AF1 (5.3)	IKZF1 (5.1)	IL2RA (4.9)	IRF4 (4.4)	TNFAIP3 (4.3)	LAX1 (4.2)	CD5 (4.2)	PTPN22 (4.1)	CD247 (4.0)	CCRL2 (4.0)
GO:0009986	cell surface	0.00181	<0.20	CD5 (4.4)	CD2 (4.4)	CXCR6 (4.3)	TRAF1 (4.1)	CD247 (3.9)	CTLA4 (3.8)	UBASH3A (3.6)	IL21R (3.4)	POU2AF1 (3.3)	FCER2 (3.3)
ENSG00000010610	CD4 PPI subnetwork	0.00186	<0.20	CD2 (7.8)	CD5 (7.7)	CD247 (7.6)	UBASH3A (6.9)	PTPN22 (5.9)	CXCR6 (5.6)	POU2AF1 (5.5)	CTLA4 (5.5)	ARHGAP15 (4.9)	CCR5 (4.7)
ENSG00000204257	HLA-DMA PPI subnetwork	0.00188	<0.20	CD5 (10.1)	CD247 (9.2)	UBASH3A (8.8)	CD2 (8.1)	PTPN22 (6.3)	PRKCQ (6.2)	CXCR6 (5.3)	CTLA4 (5.2)	ARHGAP15 (5.1)	POU2AF1 (5.0)
ENSG00000206293	ENSG00000206293 PPI subnetwork	0.00188	<0.20	CD5 (10.1)	CD247 (9.2)	UBASH3A (8.8)	CD2 (8.1)	PTPN22 (6.3)	PRKCQ (6.2)	CXCR6 (5.3)	CTLA4 (5.2)	ARHGAP15 (5.1)	POU2AF1 (5.0)
ENSG00000206229	ENSG00000206229 PPI subnetwork	0.00188	<0.20	CD5 (10.1)	CD247 (9.2)	UBASH3A (8.8)	CD2 (8.1)	PTPN22 (6.3)	PRKCQ (6.2)	CXCR6 (5.3)	CTLA4 (5.2)	ARHGAP15 (5.1)	POU2AF1 (5.0)
GO:0045582	positive regulation of T cell differentiation	0.00191	<0.20	IKZF4 (4.3)	ENSG00000251230 (3.4)	ENSG00000232170 (3.3)	TMPRSS3 (3.1)	TNFSF4 (3.1)	PTGER4 (3.1)	PLCL2 (3.1)	TBC1D13 (3.0)	ARHGAP15 (3.0)	IRF4 (2.9)
MP:0002494	increased IgM level	0.00191	<0.20	FCER2 (7.1)	CD40 (6.5)	POU2AF1 (6.3)	REL (6.1)	SWAP70 (5.9)	BANK1 (5.8)	PLCG2 (5.4)	NFKBIE (5.1)	IL21R (5.0)	TRAF1 (4.9)
ENSG00000168040	FADD PPI subnetwork	0.00199	<0.20	CCNG1 (4.9)	NMI (4.3)	NFKBIE (3.7)	ZC3H7A (3.6)	ICAM1 (3.5)	IFIH1 (3.5)	AEN (3.5)	NCK1 (3.3)	PVT1 (3.2)	BCL3 (3.1)
KEGG_ALLOGRAFT_REJECTION	KEGG_ALLOGRAFT_REJECTION	0.00201	<0.20	IL2RA (6.3)	CTLA4 (5.6)	CXCR6 (5.5)	CD2 (5.1)	TRAF1 (5.0)	IRF4 (5.0)	IL21R (4.7)	TNFSF4 (4.6)	PTPN22 (4.3)	CD40 (4.2)
GO:0071260	cellular response to mechanical stimulus	0.00204	<0.20	SLFNL1 (3.9)	ENSG00000251169 (3.6)	ENSG00000254451 (3.2)	IFNGR2 (3.1)	ENSG00000253279 (3.0)	MR1 (2.7)	ENSG00000235202 (2.6)	ASB16 (2.5)	EMR3 (2.4)	RBMXL1 (2.4)
GO:0030099	myeloid cell differentiation	0.00204	<0.20	ICAM4 (3.8)	TAL1 (3.7)	HIPK1 (3.1)	ENSG00000253510 (3.0)	ENSG00000224715 (3.0)	RAB3IL1 (3.0)	ENSG00000259527 (2.9)	ENSG00000248908 (2.9)	FECH (2.8)	MIR142 (2.7)
MP:0010769	abnormal survival	0.00206	<0.20	PRDM7 (3.6)	ATG14 (3.4)	FAM164C (3.2)	C1orf27 (3.1)	IL17RC (2.7)	CCBL2 (2.7)	ENSG00000255248 (2.6)	ZNF180 (2.6)	ZNF642 (2.6)	TCEA2 (2.6)
ENSG00000136244	IL6 PPI subnetwork	0.00207	<0.20	BCL3 (5.4)	ICAM1 (4.4)	TNFAIP3 (4.2)	TRAF1 (4.2)	CTLA4 (4.2)	IFNGR2 (4.1)	PTGS2 (4.0)	PTGER4 (3.6)	IL2RA (3.5)	NFKBIE (3.4)
GO:0050798	activated T cell proliferation	0.00208	<0.20	IKZF4 (4.1)	ENSG00000227143 (3.9)	ENSG00000253510 (3.6)	TNFSF4 (3.3)	CDH23 (3.2)	ENSG00000255418 (3.2)	IRF4 (2.9)	TMPRSS3 (2.9)	ENSG00000224715 (2.8)	ENSG00000253298 (2.8)
GO:0002699	positive regulation of immune effector process	0.00211	<0.20	CLNK (4.2)	CCR3 (3.8)	ENSG00000203601 (3.7)	FCGR2C (3.4)	ENSG00000251230 (3.2)	ENSG00000245448 (3.1)	TNFSF4 (3.0)	ENSG00000237374 (2.9)	KYNU (2.7)	ENSG00000224715 (2.7)
MP:0002490	abnormal immunoglobulin level	0.00214	<0.20	TRAF1 (6.6)	IL21R (6.3)	CTLA4 (5.9)	CD40 (5.7)	FCER2 (5.5)	NFKBIE (5.4)	CD5 (5.3)	POU2AF1 (4.9)	BANK1 (4.5)	CD247 (4.5)
GO:2000106	regulation of leukocyte apoptotic process	0.00219	<0.20	MIR142 (4.5)	IRF4 (3.8)	ENSG00000251160 (3.4)	POU2AF1 (3.2)	ENSG00000250427 (3.1)	ENSG00000245768 (3.1)	CYP27B1 (3.0)	ENSG00000253510 (3.0)	TNFSF4 (2.8)	IL21R (2.8)
ENSG00000125538	IL1B PPI subnetwork	0.0022	<0.20	TNFAIP3 (5.8)	PTGS2 (5.5)	CSTA (5.1)	BCL3 (4.9)	ICAM1 (4.8)	CCRL2 (4.2)	KLF4 (4.1)	PTGER4 (3.6)	PGS1 (3.6)	NFKBIE (3.4)
GO:0002260	lymphocyte homeostasis	0.0022	<0.20	IRF4 (4.1)	ENSG00000228037 (4.1)	ENSG00000247687 (4.0)	ZNF549 (4.0)	IKZF4 (3.5)	FAM185A (3.2)	ICAM3 (3.1)	TTC34 (2.9)	IL21R (2.9)	C9orf46 (2.8)
MP:0004031	insulitis	0.0022	<0.20	CXCR6 (5.0)	CTLA4 (3.9)	CCR5 (3.8)	LILRA3 (3.6)	POU2AF1 (3.5)	FCGR2B (3.4)	LPCAT2 (3.2)	CD2 (3.2)	PTGS2 (3.1)	CD247 (3.1)
GO:0002252	immune effector process	0.00222	<0.20	MX2 (3.7)	C3P1 (3.5)	CLNK (3.2)	CECR1 (3.2)	AKNA (3.0)	APOF (2.9)	IFIH1 (2.8)	ARHGAP9 (2.8)	ARHGAP15 (2.7)	FCGR2B (2.7)
KEGG_LEISHMANIA_INFECTION	KEGG_LEISHMANIA_INFECTION	0.00225	<0.20	FCGR2B (6.0)	CD40 (5.8)	TNFAIP3 (5.7)	CCRL2 (5.2)	ICAM1 (5.1)	NFKBIE (4.6)	KYNU (4.5)	REL (4.4)	ITGB2 (4.3)	PTGS2 (4.0)
GO:0030217	T cell differentiation	0.00226	<0.20	UBASH3A (4.1)	PRKCQ (3.9)	CCR9 (3.9)	ARHGAP15 (3.9)	PLCG1 (3.7)	ZNF438 (3.3)	CD5 (3.3)	PTGER4 (3.3)	IL21R (3.3)	IKZF1 (3.2)
GO:0048534	hemopoietic or lymphoid organ development	0.00227	<0.20	MIR142 (3.5)	IKZF1 (3.1)	CDK6 (2.9)	PTGER4 (2.9)	TAL1 (2.9)	POU2AF1 (2.9)	ENSG00000249349 (2.8)	ICAM4 (2.8)	FCER2 (2.8)	HIPK1 (2.7)
REACTOME_TCR_SIGNALING	REACTOME_TCR_SIGNALING	0.00229	<0.20	CD247 (7.0)	CD5 (7.0)	CD2 (6.9)	UBASH3A (6.5)	ARHGAP15 (6.0)	ARHGAP9 (5.3)	PTPN22 (5.0)	PRKCQ (4.7)	ITGB2 (4.6)	CCR5 (4.6)
MP:0004803	increased susceptibility to autoimmune diabetes	0.00229	<0.20	IRF4 (6.7)	POU2AF1 (5.2)	CTLA4 (5.1)	IL2RA (4.2)	TNFSF4 (3.7)	LILRA3 (3.7)	IL21R (3.6)	CD5 (3.5)	PTPN22 (3.4)	KIAA1432 (3.3)
GO:0004896	cytokine receptor activity	0.00238	<0.20	CTLA4 (5.4)	IL2RA (4.9)	CCR2 (4.8)	CCR5 (4.7)	UBASH3A (4.3)	CXCR6 (4.2)	TRAF1 (4.2)	CCR3 (4.1)	CCR1 (4.0)	IFNAR2 (4.0)
GO:0002521	leukocyte differentiation	0.00247	<0.20	MIR142 (4.0)	ARHGAP15 (3.4)	IKZF1 (3.3)	POU2AF1 (3.3)	TNFSF4 (3.1)	UBASH3A (3.1)	CDK6 (3.1)	PRKCQ (3.1)	PTGER4 (3.0)	GATA3 (3.0)
GO:0002703	regulation of leukocyte mediated immunity	0.00247	<0.20	CLNK (4.5)	FCGR2C (3.5)	CCR3 (3.5)	ENSG00000251230 (3.4)	ENSG00000235202 (3.0)	PVT1 (2.9)	TMPRSS3 (2.9)	TNFSF4 (2.8)	IRF4 (2.7)	LAX1 (2.7)
ENSG00000206308	HLA-DRA PPI subnetwork	0.00247	<0.20	CD247 (8.2)	CD5 (8.1)	UBASH3A (8.0)	CD2 (7.1)	PRKCQ (5.8)	PTPN22 (5.4)	POU2AF1 (5.0)	CXCR6 (5.0)	CECR1 (4.8)	CTLA4 (4.5)
GO:0042093	T-helper cell differentiation	0.00247	<0.20	ENSG00000226252 (3.7)	ENSG00000251230 (3.6)	ENSG00000245448 (3.2)	TBC1D13 (3.1)	ENSG00000237374 (3.1)	CD40 (3.0)	REL (3.0)	IL21R (2.8)	ENSG00000248908 (2.8)	NALCN-AS1 (2.7)
GO:0002294	CD4-positive, alpha-beta T cell differentiation involved in immune response	0.00247	<0.20	ENSG00000226252 (3.7)	ENSG00000251230 (3.6)	ENSG00000245448 (3.2)	TBC1D13 (3.1)	ENSG00000237374 (3.1)	CD40 (3.0)	REL (3.0)	IL21R (2.8)	ENSG00000248908 (2.8)	NALCN-AS1 (2.7)
REACTOME_COSTIMULATION_BY_THE_CD28_FAMILY	REACTOME_COSTIMULATION_BY_THE_CD28_FAMILY	0.00253	<0.20	CD5 (6.9)	CD2 (6.5)	CXCR6 (5.2)	IL21R (5.2)	PTPN22 (5.2)	UBASH3A (5.1)	CD247 (5.0)	FCER2 (4.7)	CTLA4 (4.6)	IL2RA (4.2)
GO:0009897	external side of plasma membrane	0.00254	<0.20	CD2 (6.3)	CXCR6 (6.2)	CD5 (5.9)	CD247 (5.7)	CTLA4 (5.4)	POU2AF1 (5.1)	UBASH3A (5.0)	PTPN22 (4.7)	IL21R (4.7)	TRAF1 (4.7)
MP:0000689	abnormal spleen morphology	0.00255	<0.20	IKZF1 (5.0)	CTLA4 (4.9)	CD5 (4.3)	POU2AF1 (4.2)	IL2RA (4.2)	PTPN22 (4.1)	IKZF4 (4.1)	CD2 (3.9)	IL21R (3.9)	ARHGAP15 (3.8)
GO:0045621	positive regulation of lymphocyte differentiation	0.00255	<0.20	IKZF4 (3.7)	ENSG00000232170 (3.7)	TNFSF4 (3.5)	TMPRSS3 (3.4)	TBC1D13 (3.3)	IRF4 (3.2)	ENSG00000251230 (3.1)	ARHGAP15 (3.1)	ENSG00000224715 (3.1)	PLCL2 (3.1)
MP:0008102	lymph node hyperplasia	0.00256	<0.20	IRF4 (5.5)	TNFAIP3 (5.2)	REL (5.1)	TNFSF4 (5.0)	ICAM1 (4.5)	BCL3 (4.4)	TRAF1 (4.3)	CCNG1 (4.3)	NFKBIE (4.1)	C9orf46 (3.7)
GO:0030098	lymphocyte differentiation	0.00256	<0.20	ARHGAP15 (3.8)	POU2AF1 (3.7)	LAX1 (3.4)	MIR142 (3.4)	BANK1 (3.4)	IKZF1 (3.3)	UBASH3A (3.2)	IL21R (3.2)	ZHX2 (3.2)	PRKCQ (3.1)
GO:0046634	regulation of alpha-beta T cell activation	0.00259	<0.20	ENSG00000245448 (3.5)	ENSG00000224308 (3.4)	SWAP70 (3.3)	TNFSF4 (3.3)	CYP27B1 (3.0)	IL21R (2.9)	PTGER4 (2.9)	ARHGAP15 (2.8)	CD40 (2.8)	ENSG00000251676 (2.7)
MP:0002461	increased immunoglobulin level	0.00264	<0.20	ARHGAP9 (4.9)	ITGB2 (4.8)	TRAF1 (4.7)	IL21R (4.3)	PLCG2 (4.1)	IKZF1 (4.1)	NFKBIE (4.1)	CD40 (4.0)	TNFAIP3 (3.9)	AKNA (3.7)
GO:0046006	regulation of activated T cell proliferation	0.00265	<0.20	IKZF4 (4.5)	ENSG00000255418 (3.9)	ENSG00000227143 (3.4)	CDH23 (3.3)	TNFSF4 (3.1)	IRF4 (3.0)	ENSG00000224715 (3.0)	ENSG00000253510 (3.0)	ZNF549 (2.7)	PUS10 (2.7)
GO:0032733	positive regulation of interleukin-10 production	0.00266	<0.20	ENSG00000248975 (4.9)	CLNK (3.2)	ENSG00000203601 (3.0)	ENSG00000234111 (3.0)	C22orf45 (2.9)	TNFSF4 (2.8)	SNN (2.8)	ENSG00000256128 (2.7)	DEM1 (2.7)	TPRXL (2.6)
MP:0000714	increased thymocyte number	0.00267	<0.20	CDK6 (4.2)	AKNA (4.0)	IL6R (3.9)	IKZF1 (3.5)	TNFAIP3 (3.4)	PIK3R6 (3.2)	IL2RA (3.0)	TRAF1 (2.9)	MAF (2.9)	CD247 (2.9)
MP:0008682	decreased interleukin-17 secretion	0.00268	<0.20	ENSG00000251230 (7.3)	CYP27B1 (5.4)	CD40 (5.2)	TRAF1 (4.9)	PTGS2 (4.9)	LILRA3 (4.7)	IL2RA (4.6)	REL (4.4)	CCRL2 (4.1)	C9orf46 (4.0)
GO:0001909	leukocyte mediated cytotoxicity	0.00268	<0.20	SAMD3 (3.8)	CLNK (3.7)	SAMD10 (3.3)	LAX1 (3.1)	AKNA (3.1)	ENSG00000203601 (3.1)	BZRAP1 (2.9)	ENSG00000246273 (2.9)	SLFNL1 (2.8)	TMPRSS3 (2.8)
GO:0009306	protein secretion	0.00271	<0.20	VN1R1 (3.4)	ENSG00000251230 (3.3)	LPCAT2 (3.1)	ZNF497 (2.9)	ENSG00000254349 (2.9)	CCRL2 (2.7)	VWA5A (2.7)	ETV7 (2.5)	CMTM7 (2.5)	CXCR6 (2.4)
ENSG00000206294	ENSG00000206294 PPI subnetwork	0.00271	<0.20	CD5 (9.4)	CD247 (9.0)	UBASH3A (9.0)	CD2 (7.9)	PRKCQ (6.3)	PTPN22 (6.2)	CXCR6 (5.2)	CTLA4 (5.2)	ARHGAP15 (5.1)	POU2AF1 (5.0)
KEGG_PROSTATE_CANCER	KEGG_PROSTATE_CANCER	0.00272	<0.20	AEN (2.8)	WASF2 (2.8)	GREB1 (2.7)	SLC10A2 (2.7)	ANKH (2.5)	ZFHX3 (2.5)	ENSG00000255737 (2.5)	ENSG00000255428 (2.4)	TNFAIP3 (2.4)	METTL21B (2.4)
ENSG00000215778	ENSG00000215778 PPI subnetwork	0.00272	<0.20	CCR5 (5.2)	CXCR6 (4.5)	CD247 (4.4)	CCR1 (4.2)	ICAM1 (3.7)	CD2 (3.7)	UBASH3A (3.3)	ITGB2 (3.3)	TNFAIP3 (3.2)	ICAM3 (3.1)
ENSG00000160791	CCR5 PPI subnetwork	0.00272	<0.20	CCR5 (5.2)	CXCR6 (4.5)	CD247 (4.4)	CCR1 (4.2)	ICAM1 (3.7)	CD2 (3.7)	UBASH3A (3.3)	ITGB2 (3.3)	TNFAIP3 (3.2)	ICAM3 (3.1)
ENSG00000105197	TIMM50 PPI subnetwork	0.00275	<0.20	NFKBIE (6.6)	ICAM1 (5.8)	TNFAIP3 (5.6)	TRAF1 (5.0)	BCL3 (4.9)	REL (4.9)	IFNGR2 (4.2)	FAM105B (3.9)	TYK2 (3.9)	ZBTB46 (3.3)
REACTOME_DOWNSTREAM_TCR_SIGNALING	REACTOME_DOWNSTREAM_TCR_SIGNALING	0.00277	<0.20	CD2 (6.3)	CD5 (5.7)	CD247 (5.6)	ARHGAP15 (5.3)	UBASH3A (4.4)	TRAF1 (4.2)	PTPN22 (4.1)	ARHGAP9 (4.0)	CECR1 (3.9)	CCR5 (3.9)
GO:0002274	myeloid leukocyte activation	0.00281	<0.20	CCR3 (5.3)	FAM105A (3.9)	FCGR2B (3.6)	ENSG00000255428 (3.6)	CCR1 (3.6)	PIK3R6 (3.5)	LPCAT2 (3.5)	C16orf82 (3.4)	PADI4 (3.3)	ENSG00000224308 (3.3)
MP:0004771	increased anti-single stranded DNA antibody level	0.00286	<0.20	AEN (6.8)	CCNG1 (5.5)	XPC (3.9)	POU2AF1 (3.6)	KIAA1432 (3.5)	BANK1 (3.4)	MR1 (3.4)	SNN (3.3)	FADS3 (3.1)	KLF10 (2.8)
KEGG_TYPE_I_DIABETES_MELLITUS	KEGG_TYPE_I_DIABETES_MELLITUS	0.00292	<0.20	CD40 (5.6)	IL2RA (4.9)	TRAF1 (4.8)	CTLA4 (4.5)	IL21R (4.4)	CD2 (4.3)	REL (4.2)	TNFSF4 (4.0)	CCRL2 (3.7)	KYNU (3.7)
MP:0004796	increased anti-histone antibody level	0.00297	<0.20	AEN (6.5)	CCNG1 (5.3)	XPC (4.1)	MR1 (3.5)	SLCO2B1 (3.4)	VWA5A (3.3)	GALR1 (3.3)	CREG1 (3.2)	SNN (3.1)	GRID1 (3.0)
GO:0030246	carbohydrate binding	0.00299	<0.20	PRG4 (4.2)	PADI4 (3.9)	CSTA (3.9)	MMP2 (3.9)	LRP1 (3.7)	FCGR2B (3.4)	C3P1 (3.4)	LILRA3 (3.4)	GCA (3.3)	APOF (3.3)
GO:0002292	T cell differentiation involved in immune response	0.00301	<0.20	ENSG00000226252 (4.1)	ENSG00000256128 (3.9)	ENSG00000251230 (3.4)	TBC1D13 (3.0)	TNFSF4 (3.0)	IL21R (3.0)	FAM105B (3.0)	REL (2.9)	CD40 (2.9)	PTGER4 (2.9)
MP:0003850	abnormal thymocyte activation	0.00301	<0.20	CD5 (7.5)	CD247 (6.9)	CD2 (6.7)	PTPN22 (6.5)	UBASH3A (6.3)	ARHGAP9 (6.0)	PRKCQ (5.7)	ITGB2 (5.6)	POU2AF1 (5.2)	ARHGAP15 (5.1)
GO:0042089	cytokine biosynthetic process	0.00303	<0.20	CCR3 (4.7)	LILRA3 (3.9)	ENSG00000251230 (3.8)	C22orf45 (3.8)	ENSG00000237647 (3.2)	KYNU (3.2)	C7orf33 (3.1)	CSTA (3.0)	LINC00051 (3.0)	ENSG00000236088 (2.9)
ENSG00000166710	B2M PPI subnetwork	0.00306	<0.20	SAMD3 (6.3)	CD247 (5.8)	CD2 (5.2)	CCR9 (5.1)	UBASH3A (4.7)	TSHR (4.7)	CD5 (4.4)	CCR5 (4.3)	CECR1 (3.6)	PTPN22 (3.5)
GO:0002684	positive regulation of immune system process	0.00308	<0.20	FCGR2C (3.7)	XCR1 (3.6)	ARHGAP15 (3.5)	BANK1 (3.5)	LAX1 (3.5)	FCER2 (3.5)	ARHGAP9 (3.4)	CCL21 (3.4)	UBASH3A (3.2)	FCGR2B (3.2)
GO:0042107	cytokine metabolic process	0.00317	<0.20	CCR3 (4.9)	LILRA3 (3.8)	ENSG00000251230 (3.7)	C22orf45 (3.5)	C7orf33 (3.3)	KYNU (3.2)	LINC00051 (3.1)	ENSG00000237647 (3.1)	ENSG00000236088 (3.0)	CSTA (3.0)
GO:0032615	interleukin-12 production	0.00322	<0.20	C11orf40 (3.7)	XCR1 (3.6)	CYP27B1 (3.5)	ENSG00000232586 (3.4)	ZNF438 (3.3)	ENSG00000227215 (3.3)	LILRA3 (3.3)	ENSG00000245768 (3.1)	ENSG00000235202 (2.9)	ENSG00000251230 (2.8)
GO:0001783	B cell apoptotic process	0.00328	<0.20	ENSG00000253279 (4.2)	ENSG00000224715 (3.7)	ENSG00000255418 (3.4)	ENSG00000251432 (3.2)	ENSG00000257114 (3.1)	IRF4 (2.9)	ENSG00000251230 (2.8)	ZNF549 (2.8)	ERGIC1 (2.7)	ENSG00000249349 (2.6)
MP:0001790	abnormal immune system physiology	0.0033	<0.20	IL2RA (5.9)	CD40 (5.6)	BCL3 (5.4)	CTLA4 (5.0)	IL21R (4.7)	FCER2 (4.7)	TRAF1 (4.7)	POU2AF1 (4.5)	REL (4.4)	IRF4 (4.3)
MP:0008577	increased circulating interferon-gamma level	0.0033	<0.20	IFIH1 (5.7)	CCRL2 (4.8)	IL2RA (4.6)	NMI (4.4)	ICAM1 (4.3)	ISG20 (4.2)	AHR (4.1)	CD40 (4.0)	CTLA4 (4.0)	TNFAIP3 (3.9)
GO:0032613	interleukin-10 production	0.00332	<0.20	ENSG00000227215 (3.2)	IKZF4 (3.1)	CYP27B1 (3.1)	TPRXL (2.9)	ENSG00000245448 (2.9)	ENSG00000251230 (2.9)	ENSG00000235202 (2.8)	ENSG00000253510 (2.8)	C11orf40 (2.7)	C7orf33 (2.6)
GO:0030101	natural killer cell activation	0.00333	<0.20	CDH23 (4.1)	TNFSF4 (3.4)	ENSG00000256128 (3.2)	IRF4 (3.1)	C7orf33 (3.1)	ENSG00000228037 (2.9)	TMPRSS3 (2.9)	ENSG00000257114 (2.8)	MIR4500HG (2.6)	ENSG00000224715 (2.6)
GO:0002706	regulation of lymphocyte mediated immunity	0.00338	<0.20	ENSG00000251230 (3.9)	ENSG00000235202 (3.7)	CLNK (3.7)	FCGR2C (3.6)	C22orf45 (3.0)	IRF4 (3.0)	PRKCQ (2.9)	TNFSF4 (2.9)	PVT1 (2.7)	PTPN22 (2.7)
MP:0005466	abnormal T-helper 2 physiology	0.00338	<0.20	CTLA4 (5.2)	IL2RA (5.1)	CD5 (4.9)	UBASH3A (4.8)	CD2 (4.4)	PTGS2 (4.2)	ARID5B (4.2)	BCL3 (4.0)	CD247 (3.8)	CXCR6 (3.8)
ENSG00000110330	BIRC2 PPI subnetwork	0.00341	<0.20	IFNGR2 (4.1)	NFKBIE (3.7)	REL (3.6)	TRAF1 (3.2)	CD40 (3.1)	NMI (3.0)	ZBTB46 (3.0)	ZC3H7A (2.9)	SWAP70 (2.9)	TEC (2.9)
ENSG00000130208	APOC1 PPI subnetwork	0.00345	<0.20	SPRR3 (7.1)	SPRR1A (6.2)	SPRR1B (5.7)	SPRR2A (5.4)	APOH (4.9)	IVL (4.7)	CAPNS2 (4.6)	TPRXL (4.4)	C5 (4.1)	IL20RB (3.8)
GO:0043235	receptor complex	0.00349	<0.20	CCR9 (4.5)	CD5 (4.2)	CCR5 (4.1)	UBASH3A (3.8)	CD2 (3.8)	CD247 (3.6)	ARHGAP15 (3.1)	IFNGR2 (2.9)	SAMD3 (2.9)	SLC1A3 (2.9)
MP:0008578	decreased circulating interferon-gamma level	0.00356	<0.20	IFIH1 (6.0)	XCR1 (5.1)	CCR5 (5.0)	CXCR6 (4.7)	MX2 (4.5)	CD2 (4.3)	CTLA4 (4.2)	LAX1 (3.7)	NMI (3.6)	IL2RA (3.6)
MP:0001846	increased inflammatory response	0.00364	<0.20	BCL3 (4.0)	ICAM1 (4.0)	CCR1 (3.8)	NFKBIE (3.3)	ITGB2 (3.3)	REL (3.3)	CCRL2 (3.0)	TRAF1 (2.9)	IL21R (2.9)	VWA5A (2.9)
GO:0001776	leukocyte homeostasis	0.00365	<0.20	IRF4 (4.0)	ZNF549 (3.6)	ENSG00000247687 (3.5)	ENSG00000228037 (3.5)	FAM185A (3.4)	IKZF4 (3.3)	ICAM3 (3.2)	TTC34 (2.9)	PIK3R6 (2.9)	IL21R (2.8)
GO:0030674	protein binding, bridging	0.00373	<0.20	LAX1 (4.3)	SPRR1B (4.2)	LCE3D (4.1)	SPRR2A (4.1)	SPRR1A (3.6)	SPRR3 (3.6)	UBASH3A (3.5)	RIN3 (3.3)	MAF (3.3)	IL20RB (2.8)
ENSG00000087088	BAX PPI subnetwork	0.00376	<0.20	ERGIC1 (3.0)	FECH (2.8)	IRF4 (2.6)	SH3GLB2 (2.5)	AEN (2.5)	VAV2 (2.4)	LAX1 (2.4)	PRTFDC1 (2.4)	ISG20 (2.3)	SNN (2.3)
ENSG00000198821	CD247 PPI subnetwork	0.00378	<0.20	CD2 (8.2)	CD5 (8.0)	CD247 (7.9)	UBASH3A (6.8)	PTPN22 (6.3)	CXCR6 (5.8)	ARHGAP15 (5.4)	PRKCQ (5.3)	ARHGAP9 (5.2)	CTLA4 (4.9)
ENSG00000179344	HLA-DQB1 PPI subnetwork	0.00392	<0.20	CD247 (9.6)	CD5 (9.3)	CD2 (8.8)	UBASH3A (8.5)	PRKCQ (6.3)	POU2AF1 (5.6)	PTPN22 (5.4)	CXCR6 (5.3)	CTLA4 (4.9)	MAL (4.9)
ENSG00000105639	JAK3 PPI subnetwork	0.00394	<0.20	IL21R (5.2)	BCL3 (4.5)	IKZF1 (4.4)	CD247 (4.2)	CTLA4 (4.0)	IKZF4 (4.0)	FCER2 (3.8)	IL2RA (3.7)	CD2 (3.7)	PRKCQ (3.6)
MP:0002375	abnormal thymus medulla morphology	0.00396	<0.20	CD5 (5.0)	UBASH3A (4.8)	IL21R (4.7)	BCL3 (4.5)	ICAM1 (4.3)	TRAF1 (4.1)	TNFAIP3 (3.9)	NFKBIE (3.9)	PTGER4 (3.8)	B4GALNT1 (3.6)
GO:0002683	negative regulation of immune system process	0.00399	<0.20	ETV7 (3.7)	TNFSF4 (3.6)	LAX1 (3.2)	ENSG00000243155 (3.2)	IRF4 (3.0)	TMPRSS3 (3.0)	ENSG00000228037 (2.8)	IKZF4 (2.7)	CXCR6 (2.7)	ENSG00000246273 (2.7)
GO:0046651	lymphocyte proliferation	0.00401	<0.20	IRF4 (4.1)	TNFSF4 (3.9)	POU2AF1 (3.5)	ARHGAP15 (3.3)	ENSG00000228037 (3.2)	CYP27B1 (3.2)	BANK1 (3.0)	ENSG00000253510 (2.9)	CDK6 (2.9)	XCR1 (2.9)
MP:0001805	decreased IgG level	0.00407	<0.20	POU2AF1 (7.9)	FCER2 (5.8)	BANK1 (5.4)	CD2 (4.8)	IL21R (4.8)	CD5 (4.7)	CD40 (4.6)	PTPN22 (4.4)	TNFSF4 (4.1)	CTLA4 (4.1)
ENSG00000182866	LCK PPI subnetwork	0.00409	<0.20	CD247 (8.1)	CD2 (7.6)	CD5 (7.5)	UBASH3A (7.2)	CXCR6 (6.6)	PTPN22 (5.9)	POU2AF1 (5.8)	PRKCQ (5.1)	LAX1 (5.0)	CTLA4 (5.0)
MP:0005025	abnormal response to infection	0.00411	<0.20	CCRL2 (5.2)	CD2 (4.9)	PTPN22 (4.9)	CTLA4 (4.7)	CXCR6 (4.7)	ICAM1 (4.6)	IL2RA (4.5)	BCL3 (4.4)	ITGB2 (4.3)	CCR1 (4.2)
MP:0008496	decreased IgG2a level	0.00413	<0.20	CD40 (7.0)	FCER2 (6.2)	IL21R (6.1)	BANK1 (6.0)	TRAF1 (5.9)	NFKBIE (5.4)	REL (5.3)	ICAM1 (5.2)	POU2AF1 (5.1)	TNFAIP3 (5.1)
ENSG00000135845	PIGC PPI subnetwork	0.00413	<0.20	DOLK (5.3)	TMED10 (4.8)	MANEA (4.3)	FADS1 (4.0)	C1orf27 (3.7)	MAN2A1 (3.7)	TMEM50B (3.3)	SLC37A3 (3.3)	CMTM6 (3.2)	ERP44 (3.2)
GO:0001910	regulation of leukocyte mediated cytotoxicity	0.00414	<0.20	CLNK (4.4)	SAMD3 (4.1)	XCR1 (3.5)	ENSG00000203601 (3.3)	TMPRSS3 (3.0)	CYP27B1 (3.0)	ENSG00000246273 (3.0)	SAMD10 (3.0)	ENSG00000251230 (2.8)	CCR5 (2.8)
MP:0002145	abnormal T cell differentiation	0.0042	<0.20	CD5 (8.2)	UBASH3A (7.6)	CD247 (7.5)	CD2 (6.9)	CXCR6 (6.0)	IKZF1 (5.9)	PTPN22 (5.6)	PRKCQ (5.6)	POU2AF1 (5.5)	CTLA4 (5.3)
GO:0048872	homeostasis of number of cells	0.00423	<0.20	C16orf82 (4.0)	ICAM4 (4.0)	FECH (3.8)	TAL1 (3.7)	HIPK1 (3.4)	ENSG00000258779 (2.7)	KIAA1432 (2.7)	IKZF4 (2.6)	FAM161B (2.6)	ENSG00000224715 (2.4)
ENSG00000196735	HLA-DQA1 PPI subnetwork	0.00424	<0.20	CD247 (9.2)	CD5 (8.9)	CD2 (8.5)	UBASH3A (8.0)	PRKCQ (5.7)	PTPN22 (5.3)	POU2AF1 (5.1)	CXCR6 (5.1)	CTLA4 (4.8)	MAL (4.5)
REACTOME_PHOSPHORYLATION_OF_CD3_AND_TCR_ZETA_CHAINS	REACTOME_PHOSPHORYLATION_OF_CD3_AND_TCR_ZETA_CHAINS	0.00424	<0.20	CD2 (7.1)	CD5 (6.3)	CD247 (5.8)	ARHGAP15 (5.6)	CECR1 (5.6)	ARHGAP9 (4.9)	CXCR6 (4.6)	UBASH3A (4.5)	PTPN22 (4.5)	CCR5 (4.4)
ENSG00000164399	IL3 PPI subnetwork	0.00427	<0.20	CTLA4 (5.0)	A1BG (4.0)	TRAF1 (3.9)	ANKRD55 (3.9)	IL2RA (3.9)	IL21R (3.8)	LRRN3 (3.5)	IKZF4 (3.5)	BCL3 (3.4)	CD247 (3.2)
GO:0001912	positive regulation of leukocyte mediated cytotoxicity	0.00432	<0.20	XCR1 (3.6)	SAMD3 (3.3)	CLNK (3.3)	TMPRSS3 (3.1)	ENSG00000245448 (3.1)	CYP27B1 (3.0)	ENSG00000228037 (2.9)	ENSG00000203601 (2.9)	TNFSF4 (2.9)	CCR5 (2.9)
MP:0008750	abnormal interferon level	0.00435	<0.20	IFIH1 (7.8)	MX2 (6.9)	NMI (5.7)	ICAM1 (4.9)	ISG20 (4.8)	CCRL2 (4.7)	XCR1 (4.5)	NFKBIE (4.2)	TNFAIP3 (3.9)	CCR5 (3.9)
MP:0002495	increased IgA level	0.00439	<0.20	TRAF1 (6.2)	REL (5.8)	IRF4 (5.2)	NFKBIE (5.1)	TNFAIP3 (4.8)	ICAM1 (4.7)	CTLA4 (4.4)	POU2AF1 (4.3)	PTGER4 (4.2)	CD40 (4.2)
MP:0001601	abnormal myelopoiesis	0.00439	<0.20	PADI4 (4.3)	TAL1 (4.2)	PLCG2 (3.7)	CMTM7 (3.6)	IKZF1 (3.1)	ARHGAP9 (3.0)	RIN3 (3.0)	ITGB2 (3.0)	FCGR2B (3.0)	BZRAP1 (2.9)
ENSG00000138794	CASP6 PPI subnetwork	0.00445	<0.20	IL6R (4.0)	ZBTB46 (3.6)	BAZ1A (3.3)	MB21D2 (3.1)	IRF4 (3.1)	AHR (2.9)	GCA (2.9)	BCL3 (2.8)	ICAM1 (2.6)	NFKBIE (2.4)
GO:0002285	lymphocyte activation involved in immune response	0.00448	<0.20	ENSG00000256128 (3.5)	IL21R (3.4)	REL (3.3)	ENSG00000226252 (3.2)	LILRA3 (3.1)	IRF4 (3.1)	ENSG00000251230 (3.1)	CDH23 (3.0)	PTGER4 (2.9)	FAM105B (2.9)
GO:0042108	positive regulation of cytokine biosynthetic process	0.00448	<0.20	CCR3 (4.2)	KYNU (4.0)	C22orf45 (3.8)	ENSG00000254588 (3.3)	ENSG00000237647 (3.2)	ENSG00000224715 (3.1)	C7orf33 (3.1)	CSTA (3.0)	ENSG00000235202 (3.0)	LINC00051 (3.0)
GO:0002705	positive regulation of leukocyte mediated immunity	0.00449	<0.20	CLNK (4.7)	ENSG00000236088 (3.6)	ENSG00000235202 (3.6)	ENSG00000251230 (3.4)	ENSG00000245448 (3.3)	TMPRSS3 (3.3)	ENSG00000203601 (3.3)	C22orf45 (3.1)	FCGR2C (3.0)	XCR1 (3.0)
GO:0002708	positive regulation of lymphocyte mediated immunity	0.00449	<0.20	CLNK (4.7)	ENSG00000236088 (3.6)	ENSG00000235202 (3.6)	ENSG00000251230 (3.4)	ENSG00000245448 (3.3)	TMPRSS3 (3.3)	ENSG00000203601 (3.3)	C22orf45 (3.1)	FCGR2C (3.0)	XCR1 (3.0)
ENSG00000155926	SLA PPI subnetwork	0.00449	<0.20	UBASH3A (6.0)	CCR9 (5.4)	CD2 (5.0)	CD5 (4.8)	ARHGAP9 (4.7)	PRKCQ (4.5)	CD247 (4.1)	LAX1 (4.0)	CCR5 (3.4)	ITGB2 (3.3)
REACTOME_TRANSLOCATION_OF_ZAP:70_TO_IMMUNOLOGICAL_SYNAPSE	REACTOME_TRANSLOCATION_OF_ZAP:70_TO_IMMUNOLOGICAL_SYNAPSE	0.00453	<0.20	CD2 (7.5)	CD5 (6.9)	CD247 (6.7)	CECR1 (5.8)	UBASH3A (5.4)	ARHGAP15 (5.0)	CXCR6 (4.8)	PTPN22 (4.5)	CCR5 (4.5)	FCER2 (4.4)
GO:0002695	negative regulation of leukocyte activation	0.00464	<0.20	IRF4 (3.6)	TNFSF4 (3.5)	ENSG00000228037 (3.2)	LAX1 (3.1)	IKZF4 (3.0)	PHACTR2 (3.0)	FAM105A (3.0)	ETV7 (2.8)	PTPN22 (2.7)	CXCR6 (2.6)
MP:0000222	decreased neutrophil cell number	0.00468	<0.20	CSTA (5.1)	PADI4 (4.8)	PTGS2 (4.6)	LPCAT2 (4.3)	IKZF1 (4.3)	ITGB2 (4.1)	CCR1 (3.9)	PLCG2 (3.6)	BANK1 (3.5)	GLIPR1 (3.4)
MP:0001829	increased activated T cell number	0.00469	<0.20	CD247 (7.0)	CD5 (6.7)	CTLA4 (6.1)	IL2RA (6.0)	CD2 (5.9)	UBASH3A (5.2)	PRKCQ (5.2)	IRF4 (4.8)	PTPN22 (4.7)	TRAF1 (4.4)
GO:0002822	regulation of adaptive immune response based on somatic recombination of immune receptors built from immunoglobulin superfamily domains	0.0047	<0.20	ENSG00000251230 (4.2)	ENSG00000235202 (3.6)	IRF4 (3.4)	CD40 (3.1)	TNFSF4 (3.1)	IL21R (2.9)	ENSG00000256128 (2.9)	ENSG00000230257 (2.8)	C16orf82 (2.7)	CLNK (2.6)
GO:0046637	regulation of alpha-beta T cell differentiation	0.00472	<0.20	ENSG00000245448 (3.7)	ENSG00000248908 (3.6)	TBC1D13 (3.5)	ENSG00000224308 (3.5)	ENSG00000251230 (3.4)	SWAP70 (3.4)	TNFSF4 (3.1)	IKZF4 (3.0)	GALNT6 (3.0)	CYP27B1 (2.9)
MP:0000607	abnormal hepatocyte morphology	0.00473	<0.20	APOF (3.6)	SLC30A10 (3.6)	ENTPD5 (3.4)	CCBL2 (3.3)	CREG1 (3.2)	SHPK (3.1)	CPT1A (3.1)	LRP1 (3.0)	KLF3 (3.0)	INHBC (3.0)
GO:0002697	regulation of immune effector process	0.00477	<0.20	CLNK (3.7)	CCR3 (3.0)	TNFSF4 (3.0)	IRF4 (2.8)	ENSG00000248975 (2.8)	ENSG00000251230 (2.8)	LRRN3 (2.7)	TMPRSS3 (2.6)	STK24-AS1 (2.6)	LAX1 (2.5)
GO:0001913	T cell mediated cytotoxicity	0.00482	<0.20	MIR4500HG (4.0)	SAMD10 (3.2)	AKNA (3.0)	TMPRSS3 (3.0)	ENSG00000246273 (3.0)	ENSG00000245448 (3.0)	CYP27B1 (2.8)	ENSG00000251230 (2.7)	ZNF180 (2.6)	SLFNL1 (2.5)
GO:0031985	Golgi cisterna	0.00483	<0.20	TXNDC11 (4.8)	TMED10 (4.0)	CLINT1 (3.9)	ERP44 (3.8)	PGM3 (3.6)	KCNK1 (3.4)	SLC37A3 (3.1)	ERGIC1 (3.0)	IMPAD1 (3.0)	C5orf15 (3.0)
MP:0008752	abnormal tumor necrosis factor level	0.00484	<0.20	TNFAIP3 (5.9)	IFIH1 (5.3)	NFKBIE (4.6)	IFNGR2 (4.2)	CCRL2 (4.1)	ICAM1 (3.8)	NMI (3.7)	BCL3 (3.6)	SLCO2B1 (3.5)	LRP1 (3.2)
MP:0001870	salivary gland inflammation	0.00487	<0.20	IL2RA (6.9)	IL21R (4.4)	REL (4.4)	TRAF1 (4.3)	RBPJ (3.8)	IRF4 (3.8)	CXCR6 (3.7)	IKZF4 (3.7)	TNFSF4 (3.6)	MAF (3.4)
MP:0008603	decreased circulating interleukin-4 level	0.00487	<0.20	EMR3 (5.8)	CD5 (4.9)	CTLA4 (4.7)	UBASH3A (4.4)	PRKCQ (4.4)	CD2 (4.0)	IRF4 (4.0)	BANK1 (4.0)	TAL1 (3.7)	IL2RA (3.7)
ENSG00000145777	TSLP PPI subnetwork	0.00498	<0.20	CTLA4 (4.5)	BCL3 (4.3)	A1BG (4.0)	IL21R (3.8)	TRAF1 (3.8)	IKZF4 (3.6)	IL2RA (3.4)	ANKRD55 (3.3)	IRF4 (3.2)	CD247 (3.1)
ENSG00000136634	IL10 PPI subnetwork	0.00498	<0.20	CTLA4 (5.3)	BCL3 (4.2)	IL2RA (4.1)	TRAF1 (4.0)	A1BG (3.9)	IL21R (3.7)	IRF4 (3.7)	CD247 (3.2)	ANKRD55 (3.2)	PIK3R6 (3.2)
ENSG00000150455	TIRAP PPI subnetwork	0.00499	<0.20	FCGR2B (6.3)	CCR2 (4.7)	MX2 (4.1)	IFIH1 (4.0)	CCR1 (3.8)	PGS1 (3.5)	FCGR2C (3.3)	AZI2 (3.1)	IFNGR2 (3.1)	GLIPR1 (3.0)
ENSG00000110944	IL23A PPI subnetwork	0.00503	<0.20	CTLA4 (4.6)	TRAF1 (4.3)	A1BG (4.0)	ANKRD55 (3.8)	BCL3 (3.5)	IL2RA (3.5)	LRRN3 (3.4)	IKZF4 (3.2)	IL6R (3.1)	CD5 (3.1)
MP:0008246	abnormal leukocyte morphology	0.00504	<0.20	IKZF1 (4.5)	ARHGAP9 (4.5)	ARHGAP15 (4.3)	UBASH3A (4.1)	ITGB2 (4.0)	PTPN22 (3.8)	IL2RA (3.7)	SLCO2B1 (3.5)	CXCR6 (3.4)	POU2AF1 (3.2)
MP:0002026	leukemia	0.00505	<0.20	PLCG2 (3.9)	TPR (3.4)	MBNL1 (3.4)	MIR142 (3.3)	POU2AF1 (3.0)	GCA (3.0)	TPRXL (2.9)	ARHGAP15 (2.9)	CDK6 (2.7)	IFIH1 (2.7)
MP:0005016	decreased lymphocyte cell number	0.00508	<0.20	IKZF1 (4.6)	CMTM7 (4.0)	ARHGAP9 (4.0)	ITGB2 (3.9)	ARHGAP15 (3.5)	MBNL1 (3.4)	EBF1 (3.4)	TSHR (3.2)	ITPR2 (3.1)	TNFAIP3 (3.0)
GO:0002456	T cell mediated immunity	0.00524	<0.20	SAMD3 (4.2)	ENSG00000235202 (3.4)	ENSG00000251230 (3.1)	ENSG00000248975 (3.0)	ENSG00000256128 (3.0)	ARFRP1 (2.9)	ENSG00000245448 (2.9)	TMPRSS3 (2.9)	ENSG00000230257 (2.9)	MIR4500HG (2.8)
MP:0005350	increased susceptibility to autoimmune disorder	0.00528	<0.20	IRF4 (6.7)	IL2RA (5.0)	CTLA4 (3.9)	CD2 (3.9)	TRAF1 (3.8)	IL21R (3.5)	CD5 (3.5)	IKZF4 (3.4)	IKZF1 (3.4)	LRRN3 (3.3)
GO:0050866	negative regulation of cell activation	0.00532	<0.20	IRF4 (3.5)	TNFSF4 (3.3)	ENSG00000228037 (3.1)	FAM105A (3.1)	PHACTR2 (2.9)	IKZF4 (2.8)	LAX1 (2.7)	SLCO2B1 (2.7)	ENSG00000232084 (2.7)	RAB3IL1 (2.7)
*Z scores denote the strength of association between the given gene and the DEPICT-reconstituted gene set.
RA=rheumatoid arthritis, FDR=false discovery rate;

## Sheet: Supplementary Table S7
Supplementary Table S7. Gene sets enriched by SLE-specific variants at FDR < 20%
				Top 10 genes associated with SLE-specific variants in each tested gene set
Original gene set ID	Original gene set description	Nominal P value	FDR criterion	Gene1 (Z score*)	Gene2 (Z score*)	Gene3 (Z score*)	Gene4 (Z score*)	Gene5 (Z score*)	Gene6 (Z score*)	Gene7 (Z score*)	Gene8 (Z score*)	Gene9 (Z score*)	Gene10 (Z score*)
ENSG00000105220	GPI PPI subnetwork	2.08e-05	<0.20	PDIA3 (4.4)	MIR210HG (4.1)	HK2 (3.7)	NUDT19 (3.2)	C19orf54 (3.2)	ENSG00000213060 (3.1)	KCTD11 (3.0)	PPARGC1A (2.9)	UBBP1 (2.9)	ADCK4 (2.7)
GO:0045580	regulation of T cell differentiation	2.61e-05	<0.20	ENSG00000232170 (4.2)	TNFSF4 (3.7)	ARL17A (3.5)	CCL22 (3.2)	ST8SIA4 (3.1)	FAM18A (3.1)	IKZF2 (3.1)	GCNT1P1 (3.1)	TMPRSS3 (3.0)	IGHV1-69 (3.0)
ENSG00000131323	TRAF3 PPI subnetwork	3.82e-05	<0.20	TNIP1 (5.4)	CCL22 (4.9)	STAT4 (4.5)	SNX11 (4.4)	ZNF267 (4.1)	ENSG00000253522 (3.5)	TSPAN33 (3.1)	SKAP1 (3.1)	ENSG00000235531 (2.8)	NFE2L1 (2.8)
GO:2000514	regulation of CD4-positive, alpha-beta T cell activation	4.47e-05	<0.20	IDO2 (4.4)	ENTHD1 (4.3)	ENSG00000251230 (4.0)	FAM18A (3.9)	ANKRD10-IT1 (3.7)	SNX11 (3.7)	CCL22 (3.5)	ENSG00000248339 (3.4)	TNFSF4 (3.4)	LRRIQ3 (3.3)
MP:0008688	decreased interleukin-2 secretion	4.57e-05	<0.20	STAT4 (5.3)	LCP1 (5.2)	SKAP1 (4.7)	PRKCB (4.4)	IPCEF1 (4.3)	FXYD5 (4.2)	ACAP1 (4.2)	ICAM3 (4.2)	IFNG (4.1)	DEF6 (4.0)
GO:0042088	T-helper 1 type immune response	4.74e-05	<0.20	IDO2 (5.2)	FAM18A (4.1)	ENSG00000203739 (3.7)	ENSG00000247843 (3.5)	SNX11 (3.4)	ZNF267 (3.4)	ENSG00000253510 (3.3)	C6orf223 (3.2)	ENTHD1 (3.1)	NAPSB (3.0)
MP:0008126	increased dendritic cell number	4.9e-05	<0.20	PLCG2 (4.7)	ITGAD (4.4)	IRF8 (4.2)	FXYD5 (4.1)	LCP1 (3.8)	WDFY4 (3.7)	SYK (3.5)	IFNG (3.5)	CLNK (3.5)	DEF6 (3.4)
GO:0046634	regulation of alpha-beta T cell activation	4.93e-05	<0.20	SUCLA2-AS1 (3.9)	MGAT5 (3.8)	IDO2 (3.8)	FAM55C (3.7)	ARL17A (3.6)	ENTHD1 (3.6)	ENSG00000245448 (3.5)	WDFY4 (3.5)	ST8SIA4 (3.5)	TSPAN33 (3.4)
GO:0046637	regulation of alpha-beta T cell differentiation	6.07e-05	<0.20	ARL17A (4.1)	ENSG00000245448 (3.7)	IDO2 (3.7)	MGAT5 (3.6)	ZNF843 (3.5)	ENTHD1 (3.5)	C8orf74 (3.5)	SMCR8 (3.4)	ENSG00000251230 (3.4)	SNX11 (3.3)
MP:0001807	decreased IgA level	8.12e-05	<0.20	SPIB (8.8)	BLK (7.2)	CCL22 (6.9)	FCRLA (6.0)	BANK1 (5.4)	TNFAIP3 (5.0)	TNIP1 (4.8)	WDFY4 (4.6)	NFKBIZ (4.0)	ACAP1 (4.0)
GO:0045582	positive regulation of T cell differentiation	9.2e-05	<0.20	FAM18A (3.9)	ENTHD1 (3.5)	CCL22 (3.5)	ENSG00000251230 (3.4)	ENSG00000232170 (3.3)	C8orf74 (3.2)	TMPRSS3 (3.1)	TNFSF4 (3.1)	SMCR8 (3.0)	ARL17A (2.9)
GO:0002825	regulation of T-helper 1 type immune response	0.000107	<0.20	IDO2 (5.3)	ENSG00000203739 (4.5)	ENTHD1 (4.3)	FAM18A (4.2)	NAPSB (3.8)	ENSG00000248339 (3.3)	ENSG00000207326 (3.1)	ENSG00000253510 (2.9)	ENSG00000251230 (2.8)	NEIL2 (2.8)
MP:0003945	abnormal lymphocyte physiology	0.000116	<0.20	IFNG (6.1)	ACAP1 (4.7)	TNFSF4 (4.2)	DEF6 (4.2)	STAT4 (3.9)	CCL22 (3.8)	IRF8 (3.8)	GRAP2 (3.8)	SKAP1 (3.7)	NFATC1 (3.7)
MP:0005465	abnormal T-helper 1 physiology	0.000128	<0.20	CCL22 (6.1)	TNFAIP3 (4.6)	ENSG00000251230 (4.5)	NFKBIZ (4.3)	IFNG (4.2)	STAT4 (3.7)	TNIP1 (3.5)	TNFSF4 (3.3)	ITPKC (3.2)	ENSG00000253522 (3.2)
MP:0002459	abnormal B cell physiology	0.000135	<0.20	BANK1 (9.9)	FCRLA (9.1)	SPIB (9.0)	BLK (8.5)	WDFY4 (6.4)	SYK (5.8)	IRF8 (5.4)	PLCG2 (5.3)	ACAP1 (4.8)	NAPSB (4.6)
MP:0000222	decreased neutrophil cell number	0.000141	<0.20	SYK (5.9)	CSTA (5.1)	WDFY4 (4.6)	ITGAM (4.4)	IRF5 (4.3)	LCP1 (4.1)	ENSG00000229140 (4.0)	BLID (3.8)	FCRLA (3.7)	PLCG2 (3.6)
GO:0045619	regulation of lymphocyte differentiation	0.000144	<0.20	ENSG00000232170 (4.3)	TNFSF4 (4.2)	ARL17A (3.4)	TMPRSS3 (3.3)	CCL22 (3.2)	MIF4GD (3.0)	ST8SIA4 (3.0)	ENSG00000227028 (2.9)	FAM55C (2.9)	WDFY4 (2.8)
ENSG00000147507	ENSG00000147507 PPI subnetwork	0.000156	<0.20	FCRLA (6.6)	BLK (5.8)	BANK1 (5.7)	SPIB (5.7)	PLCG2 (5.5)	WDFY4 (5.1)	ACAP1 (4.9)	SYK (4.7)	ITGAX (4.0)	NCF2 (4.0)
MP:0008474	absent spleen germinal center	0.000164	<0.20	SPIB (7.2)	BLK (7.0)	BANK1 (6.0)	FCRLA (5.3)	TNFAIP3 (4.9)	CCL22 (4.7)	IRF5 (4.1)	WDFY4 (4.1)	TNIP1 (4.1)	NFKBIZ (4.0)
KEGG_FC_EPSILON_RI_SIGNALING_PATHWAY	KEGG_FC_EPSILON_RI_SIGNALING_PATHWAY	0.000192	<0.20	LCP1 (4.6)	DEF6 (4.0)	WDFY4 (3.7)	PLEKHA2 (3.7)	FCGR2B (3.6)	SYK (3.6)	ST8SIA4 (3.5)	NCF2 (3.5)	GRB2 (3.2)	KIT (3.1)
MP:0005093	decreased B cell proliferation	0.000214	<0.20	FCRLA (8.9)	SPIB (8.8)	BLK (8.7)	SYK (7.8)	BANK1 (7.3)	WDFY4 (7.2)	PLCG2 (6.7)	IRF5 (5.2)	IRF8 (4.9)	LCP1 (4.8)
MP:0008495	decreased IgG1 level	0.000216	<0.20	BLK (8.2)	SPIB (7.8)	FCRLA (7.0)	BANK1 (6.8)	WDFY4 (5.3)	NFATC1 (4.8)	PLCG2 (4.6)	IRF5 (4.6)	RASGRP3 (4.6)	SYK (4.6)
ENSG00000056558	TRAF1 PPI subnetwork	0.000241	<0.20	CCL22 (4.4)	TNIP1 (4.0)	TNFAIP8 (3.9)	ZNF267 (3.9)	DAPP1 (3.6)	SNX11 (3.6)	NFKBIZ (3.3)	UBBP1 (3.2)	ZC3H12C (3.1)	NAB1 (3.0)
GO:0046635	positive regulation of alpha-beta T cell activation	0.000247	<0.20	SUCLA2-AS1 (4.3)	C8orf74 (4.2)	WDFY4 (4.1)	TSPAN33 (4.0)	IDO2 (3.9)	ZNF100 (3.9)	FAM18A (3.8)	MGAT5 (3.7)	NAPSB (3.6)	SMCR8 (3.5)
MP:0008498	decreased IgG3 level	0.000249	<0.20	SPIB (10.0)	BANK1 (9.5)	BLK (9.0)	FCRLA (8.8)	WDFY4 (6.6)	PLCG2 (6.5)	SYK (6.0)	IRF8 (5.7)	IRF5 (5.2)	CCL22 (4.9)
MP:0005463	abnormal CD4-positive T cell physiology	0.000252	<0.20	IFNG (6.1)	CCL22 (5.8)	STAT4 (5.3)	SKAP1 (5.1)	IRF8 (4.9)	IPCEF1 (4.1)	FXYD5 (3.5)	TNFSF4 (3.4)	ACAP1 (3.2)	NFATC1 (3.1)
MP:0008496	decreased IgG2a level	0.000254	<0.20	BLK (6.3)	SPIB (6.0)	BANK1 (6.0)	IRF8 (5.8)	CCL22 (5.8)	FCRLA (5.5)	TNFAIP3 (5.1)	WDFY4 (4.7)	IRF5 (4.6)	NFKBIZ (4.2)
KEGG_TYPE_II_DIABETES_MELLITUS	KEGG_TYPE_II_DIABETES_MELLITUS	0.000269	<0.20	C20orf78 (4.1)	SCUBE2 (3.7)	CLEC16A (3.0)	SPTBN4 (3.0)	PRL (2.9)	GADD45G (2.7)	ZNF689 (2.6)	CRHR1 (2.6)	ITGAM (2.6)	RTN4RL1 (2.6)
KEGG_HEMATOPOIETIC_CELL_LINEAGE	KEGG_HEMATOPOIETIC_CELL_LINEAGE	0.000279	<0.20	FCRLA (5.7)	GRAP2 (5.5)	BANK1 (5.5)	CCL22 (4.6)	BLK (4.5)	SPIB (4.4)	WDFY4 (4.0)	ACAP1 (4.0)	SKAP1 (3.8)	ITGAX (3.7)
MP:0001806	decreased IgM level	0.000298	<0.20	BLK (8.0)	BANK1 (7.9)	SPIB (7.7)	FCRLA (7.7)	WDFY4 (6.4)	SYK (6.1)	PLCG2 (5.5)	IRF5 (5.5)	IRF8 (4.6)	CCL22 (4.3)
GO:0045621	positive regulation of lymphocyte differentiation	0.000329	<0.20	ENSG00000232170 (3.7)	TNFSF4 (3.5)	TMPRSS3 (3.4)	CCL22 (3.3)	ENTHD1 (3.2)	ENSG00000251230 (3.1)	WDFY4 (3.1)	FAM18A (3.1)	ST8SIA4 (3.0)	ENSG00000204650 (3.0)
GO:0042092	type 2 immune response	0.000334	<0.20	IFNA7 (5.3)	IFNA5 (4.9)	IFNA8 (4.9)	IDO2 (3.8)	IFNA2 (3.7)	ENSG00000257718 (3.7)	CREM (3.5)	MIF4GD (3.4)	APOBEC4 (3.2)	ENSG00000234007 (3.2)
MP:0001601	abnormal myelopoiesis	0.000348	<0.20	SIGLEC5 (4.7)	ABCA13 (4.5)	DEF6 (4.2)	SYK (4.0)	WDFY4 (3.9)	LCP1 (3.8)	PLCG2 (3.7)	CMTM7 (3.6)	ITGAM (3.6)	AHSP (3.6)
GO:0043370	regulation of CD4-positive, alpha-beta T cell differentiation	0.000355	<0.20	IDO2 (4.4)	ENTHD1 (4.2)	FAM18A (4.0)	ENSG00000251230 (3.9)	ANKRD10-IT1 (3.9)	SNX11 (3.8)	ENSG00000245448 (3.6)	MYO3B (3.5)	CCL22 (3.3)	LRRIQ3 (3.2)
ENSG00000111679	PTPN6 PPI subnetwork	0.000385	<0.20	SPIB (6.4)	FCRLA (6.1)	BLK (5.6)	ACAP1 (5.2)	NAPSB (5.1)	WDFY4 (4.7)	NCF2 (4.3)	SYK (4.3)	PLCG2 (4.2)	ITGAX (4.2)
MP:0000691	enlarged spleen	0.000389	<0.20	GYPA (5.0)	AHSP (4.6)	ACAP1 (4.4)	NFATC1 (4.3)	IRF8 (3.9)	WDFY4 (3.8)	FXYD5 (3.7)	DAPP1 (3.7)	LCP1 (3.6)	IRF5 (3.6)
MP:0008211	decreased mature B cell number	0.000402	<0.20	SPIB (9.4)	BLK (8.8)	FCRLA (8.3)	WDFY4 (7.9)	BANK1 (6.4)	SYK (6.4)	PLCG2 (6.1)	HMHB1 (4.8)	ACAP1 (4.7)	ENSG00000253792 (4.6)
MP:0008497	decreased IgG2b level	0.000406	<0.20	BLK (8.7)	SPIB (8.4)	BANK1 (8.0)	FCRLA (7.7)	WDFY4 (6.1)	IRF8 (6.0)	NAPSB (5.2)	CCL22 (5.2)	IRF5 (5.0)	RASGRP3 (4.9)
MP:0000220	increased monocyte cell number	0.000425	<0.20	ACAP1 (3.8)	TNFAIP3 (3.8)	TYK2 (3.7)	IRF8 (3.6)	CDK6 (3.6)	TNIP1 (3.5)	DEF6 (3.5)	NFATC1 (3.4)	FXYD5 (3.4)	IL17RA (3.3)
MP:0008560	increased tumor necrosis factor secretion	0.000441	<0.20	TNFAIP3 (5.7)	NFKBIZ (5.0)	CTSB (4.3)	ST8SIA4 (4.2)	CMTM7 (4.0)	IRF5 (3.9)	SLFN5 (3.7)	DAPP1 (3.6)	ENSG00000253522 (3.4)	SYK (3.4)
GO:0045622	regulation of T-helper cell differentiation	0.000452	<0.20	IDO2 (4.6)	FAM18A (4.4)	ENSG00000251230 (4.1)	ENTHD1 (4.1)	ANKRD10-IT1 (4.0)	SNX11 (4.0)	MYO3B (4.0)	ENSG00000245448 (3.7)	CCL22 (3.1)	ENSG00000235531 (3.0)
MP:0002376	abnormal dendritic cell physiology	0.000453	<0.20	CCL22 (6.5)	ST8SIA4 (5.9)	DAPP1 (5.7)	IRF5 (5.3)	WDFY4 (5.2)	NCF2 (4.6)	ITGAX (4.3)	IRF8 (4.2)	LCP1 (4.1)	TNFSF4 (4.1)
MP:0001844	autoimmune response	0.00047	<0.20	IFNG (7.5)	TNFAIP3 (3.8)	FCRLA (3.7)	GRAP2 (3.4)	ST8SIA4 (3.4)	SKAP1 (3.4)	SPIB (3.2)	BLK (3.1)	IKZF2 (3.0)	BANK1 (2.9)
ENSG00000182866	LCK PPI subnetwork	0.000491	<0.20	SKAP1 (6.6)	ACAP1 (6.0)	IFNG (5.9)	DEF6 (5.0)	STAT4 (4.8)	ICAM3 (4.7)	GRAP2 (4.2)	BLK (4.1)	ETS1 (3.9)	SPIB (3.8)
MP:0008826	abnormal splenic cell ratio	0.000526	<0.20	ACAP1 (5.6)	BLK (5.0)	SKAP1 (4.3)	ETS1 (4.0)	DEF6 (3.9)	WDFY4 (3.4)	FCRLA (3.2)	NFATC1 (3.1)	PRKCB (3.1)	SERTAD2 (3.0)
MP:0002412	increased susceptibility to bacterial infection	0.000549	<0.20	ITGAM (5.9)	SIGLEC5 (5.9)	NCF2 (5.7)	CSTA (5.2)	NFKBIZ (4.6)	IRF8 (4.2)	SYK (4.0)	TNFAIP3 (3.9)	MARCH1 (3.9)	FCGR2B (3.6)
GO:0042113	B cell activation	0.000574	<0.20	FCRLA (6.4)	BLK (6.1)	BANK1 (5.7)	SPIB (4.9)	WDFY4 (4.6)	PLCG2 (4.1)	NAPSB (4.0)	SYK (4.0)	RASGRP3 (3.6)	ENSG00000227028 (3.5)
KEGG_TOLL_LIKE_RECEPTOR_SIGNALING_PATHWAY	KEGG_TOLL_LIKE_RECEPTOR_SIGNALING_PATHWAY	0.000599	<0.20	IFNA8 (10.3)	IFNA5 (10.3)	IFNA7 (9.6)	IFNA2 (8.9)	NFKBIZ (6.2)	TNFAIP3 (6.1)	TNIP1 (5.0)	IFNA6 (4.8)	ST8SIA4 (4.1)	SLFN5 (4.1)
MP:0002460	decreased immunoglobulin level	0.000626	<0.20	SPIB (6.8)	FCRLA (6.8)	BANK1 (6.5)	BLK (6.3)	WDFY4 (5.6)	IRF8 (5.4)	PLCG2 (4.1)	SYK (3.9)	CCL22 (3.9)	IRF5 (3.9)
ENSG00000114423	CBLB PPI subnetwork	0.000631	<0.20	IRF8 (4.2)	CCL22 (4.0)	STAT4 (3.9)	IL17RA (3.8)	WDFY4 (3.8)	NAPSB (3.7)	SPIB (3.5)	BLK (3.5)	TSPAN33 (3.0)	LCP1 (3.0)
GO:0045926	negative regulation of growth	0.000648	<0.20	ENSG00000257097 (3.1)	SEMA3D (3.0)	ABCA13 (2.8)	C1QTNF2 (2.8)	SLC22A16 (2.7)	KCTD6 (2.7)	C12orf28 (2.7)	ENSG00000231304 (2.6)	CRIM1 (2.6)	A4GALT (2.5)
GO:0046633	alpha-beta T cell proliferation	0.000667	<0.20	ZNF100 (5.4)	ENTHD1 (5.2)	IDO2 (4.7)	TSPAN33 (3.3)	FCRLA (3.3)	SNX11 (3.2)	CCL22 (3.2)	RABGAP1L (3.0)	ENSG00000257097 (3.0)	LY86-AS1 (2.9)
KEGG_LEISHMANIA_INFECTION	KEGG_LEISHMANIA_INFECTION	0.000668	<0.20	FCGR2B (6.0)	TNFAIP3 (5.7)	NFKBIZ (5.1)	IRF8 (5.1)	NCF2 (5.0)	LCP1 (4.5)	ITGAX (4.4)	ITGAM (4.4)	SYK (4.3)	ENSG00000251230 (4.0)
GO:0048305	immunoglobulin secretion	0.000674	<0.20	ENSG00000253522 (4.4)	ENSG00000203739 (3.8)	NEIL2 (3.6)	ENSG00000251575 (3.5)	ENSG00000204650 (3.4)	SNX11 (3.2)	LY86-AS1 (3.1)	ENSG00000254262 (3.0)	ZNF267 (2.8)	A4GALT (2.8)
ENSG00000184408	KCND2 PPI subnetwork	0.000717	<0.20	LRRC4B (4.7)	DPP6 (4.2)	CRHR1 (3.9)	SLC1A2 (3.3)	CSMD1 (3.3)	CNR1 (3.3)	CADM3 (3.3)	ADAMTS3 (3.2)	NUMBL (3.1)	KLHL22 (3.1)
MP:0005015	increased T cell number	0.000745	<0.20	IFNG (5.0)	ACAP1 (4.6)	SKAP1 (4.0)	WDFY4 (3.8)	NFATC1 (3.7)	BANK1 (3.5)	TNFAIP8 (3.4)	TNFAIP3 (3.4)	STAT4 (3.2)	SPIB (3.1)
GO:0050865	regulation of cell activation	0.000756	<0.20	TNFSF4 (4.0)	NAPSB (3.8)	SKAP1 (3.5)	FCRLA (3.5)	STAT4 (3.3)	DAPP1 (3.2)	GRAP2 (3.2)	BLK (3.1)	NFATC1 (3.1)	IKZF2 (3.0)
GO:0050866	negative regulation of cell activation	0.000769	<0.20	ENSG00000203739 (3.5)	TNFSF4 (3.3)	ARL17A (3.1)	CREM (3.0)	ENSG00000248391 (2.9)	IFNG (2.9)	IKZF2 (2.8)	ENSG00000248339 (2.7)	ENSG00000235477 (2.7)	NFATC1 (2.7)
MP:0002339	abnormal lymph node morphology	0.000784	<0.20	TNIP1 (3.7)	GRAP2 (3.6)	TNFSF4 (3.6)	TNFAIP3 (3.3)	ATXN1 (3.1)	TNFAIP8 (2.9)	ENSG00000253522 (2.9)	NAB1 (2.9)	SKAP1 (2.9)	RAB4B (2.8)
GO:0080135	regulation of cellular response to stress	0.000815	<0.20	SMCR8 (3.6)	ENSG00000235531 (2.8)	CECR7 (2.8)	ENSG00000250131 (2.8)	ENSG00000230010 (2.7)	PLEKHG5 (2.6)	OPRM1 (2.6)	HDAC9 (2.5)	C9orf37 (2.5)	ZSCAN29 (2.5)
KEGG_B_CELL_RECEPTOR_SIGNALING_PATHWAY	KEGG_B_CELL_RECEPTOR_SIGNALING_PATHWAY	0.000862	<0.20	BANK1 (8.3)	SPIB (8.2)	FCRLA (7.8)	SYK (7.7)	BLK (7.5)	PLCG2 (7.3)	WDFY4 (6.7)	CSK (4.9)	LCP1 (4.8)	IRF5 (4.6)
MP:0002444	abnormal T cell physiology	0.000869	<0.20	ACAP1 (5.3)	IFNG (5.1)	SKAP1 (5.0)	DEF6 (4.7)	IPCEF1 (4.5)	STAT4 (4.3)	TNFAIP8 (4.3)	FXYD5 (4.3)	NFATC1 (4.1)	ETS1 (4.1)
MP:0001800	abnormal humoral immune response	0.000872	<0.20	BLK (8.4)	FCRLA (8.1)	SPIB (7.4)	BANK1 (7.4)	WDFY4 (6.3)	IRF8 (5.6)	ACAP1 (5.5)	PLCG2 (5.4)	CCL22 (5.0)	SYK (5.0)
MP:0005017	decreased B cell number	0.000884	<0.20	BLK (8.8)	SPIB (8.5)	FCRLA (8.0)	BANK1 (7.1)	WDFY4 (6.7)	SYK (6.4)	ACAP1 (5.7)	PLCG2 (5.7)	LCP1 (4.8)	PRKCB (4.3)
MP:0002463	abnormal neutrophil physiology	0.000892	<0.20	SIGLEC5 (7.1)	NCF2 (7.0)	ITGAM (6.9)	CSTA (6.9)	FCGR2B (4.9)	IL17RA (4.6)	LCP1 (4.5)	ABCA13 (4.2)	SYK (4.1)	ITGAX (3.8)
MP:0005095	decreased T cell proliferation	0.000917	<0.20	LCP1 (6.2)	ACAP1 (5.7)	STAT4 (5.3)	SKAP1 (5.0)	IFNG (4.9)	FXYD5 (4.8)	DEF6 (4.4)	TNFAIP3 (4.3)	IRF8 (4.3)	ITGAX (4.3)
GO:0048029	monosaccharide binding	0.000918	<0.20	HK2 (4.0)	SLC25A47 (3.5)	MIR210HG (3.5)	CMTM7 (3.2)	PRELID2 (3.0)	ENSG00000225670 (2.9)	ADH1A (2.8)	ADH1B (2.8)	DARC (2.7)	TCN2 (2.6)
GO:0042093	T-helper cell differentiation	0.000922	<0.20	FAM18A (4.5)	IDO2 (4.5)	ANKRD10-IT1 (4.0)	MYO3B (3.8)	ENTHD1 (3.7)	ENSG00000251230 (3.6)	SNX11 (3.5)	ENSG00000253522 (3.2)	ENSG00000245448 (3.2)	MFHAS1 (3.1)
GO:0002294	CD4-positive, alpha-beta T cell differentiation involved in immune response	0.000922	<0.20	FAM18A (4.5)	IDO2 (4.5)	ANKRD10-IT1 (4.0)	MYO3B (3.8)	ENTHD1 (3.7)	ENSG00000251230 (3.6)	SNX11 (3.5)	ENSG00000253522 (3.2)	ENSG00000245448 (3.2)	MFHAS1 (3.1)
KEGG_INTESTINAL_IMMUNE_NETWORK_FOR_IGA_PRODUCTION	KEGG_INTESTINAL_IMMUNE_NETWORK_FOR_IGA_PRODUCTION	0.000932	<0.20	CCL22 (6.4)	IRF8 (4.9)	IFNG (4.3)	NAPSB (4.1)	TSPAN33 (4.0)	IRF5 (3.7)	ST8SIA4 (3.7)	SKAP1 (3.6)	FCRLA (3.6)	DAPP1 (3.5)
MP:0000702	enlarged lymph nodes	0.000981	<0.20	NFATC1 (4.9)	IFNG (4.8)	TNFAIP8 (4.5)	FXYD5 (4.4)	IRF8 (4.4)	TNFAIP3 (4.2)	DEF6 (4.2)	LCP1 (4.2)	NFKBIZ (3.7)	ENSG00000253522 (3.5)
REACTOME_METABOLISM_OF_NUCLEOTIDES	REACTOME_METABOLISM_OF_NUCLEOTIDES	0.00101	<0.20	NTPCR (4.5)	YDJC (4.0)	SHMT1 (3.4)	PNPO (2.9)	NADSYN1 (2.8)	WDR12 (2.8)	ZWINT (2.7)	C21orf63 (2.6)	LRRC20 (2.5)	DARS2 (2.5)
KEGG_FC_GAMMA_R_MEDIATED_PHAGOCYTOSIS	KEGG_FC_GAMMA_R_MEDIATED_PHAGOCYTOSIS	0.00102	<0.20	GRB2 (4.6)	CSK (4.3)	SYK (4.3)	LCP1 (4.1)	WDFY4 (4.0)	ARPC5 (3.8)	PLCG2 (3.7)	IRF5 (3.3)	ITGAX (3.3)	NAV1 (3.2)
REACTOME_SIGNALING_BY_INTERLEUKINS	REACTOME_SIGNALING_BY_INTERLEUKINS	0.00103	<0.20	ENSG00000251230 (5.4)	TNFAIP3 (4.8)	TNIP1 (4.8)	NFKBIZ (4.3)	NAB1 (4.3)	LCP1 (4.2)	TNFAIP8 (3.8)	IRF5 (3.6)	CD44 (3.6)	PRDM1 (3.4)
GO:0002694	regulation of leukocyte activation	0.00103	<0.20	TNFSF4 (4.1)	NAPSB (3.9)	SKAP1 (3.6)	STAT4 (3.5)	IKZF2 (3.4)	FCRLA (3.2)	BLK (3.0)	CCL22 (3.0)	GRAP2 (2.9)	DAPP1 (2.9)
GO:0002683	negative regulation of immune system process	0.0011	<0.20	ENSG00000203739 (4.2)	TNFSF4 (3.6)	TMPRSS3 (3.0)	IFNG (2.7)	ATXN1 (2.7)	ARL17A (2.7)	CREM (2.7)	IDO2 (2.6)	TMCO5B (2.6)	ENSG00000248391 (2.6)
MP:0008127	decreased dendritic cell number	0.00111	<0.20	CCL22 (6.1)	SPIB (4.9)	IRF8 (4.7)	TSPAN33 (4.0)	SNX11 (4.0)	DAPP1 (3.9)	IRF5 (3.8)	TNFSF4 (3.8)	FCRLA (3.8)	BLK (3.6)
KEGG_GLYCOSPHINGOLIPID_BIOSYNTHESIS_GLOBO_SERIES	KEGG_GLYCOSPHINGOLIPID_BIOSYNTHESIS_GLOBO_SERIES	0.00112	<0.20	ASAH1 (4.6)	TCN2 (4.0)	DCHS2 (3.7)	CTSB (3.3)	CAPN14 (3.2)	GRIA4 (3.1)	ENSG00000254102 (3.0)	LTBR (2.7)	GALC (2.6)	SPTSSB (2.6)
MP:0001805	decreased IgG level	0.00115	<0.20	FCRLA (6.2)	SPIB (5.9)	IRF8 (5.9)	BLK (5.8)	WDFY4 (5.5)	BANK1 (5.4)	CCL22 (4.6)	TNFSF4 (4.1)	PLCG2 (3.9)	NAPSB (3.9)
MP:0005070	impaired NK cell cytolysis	0.00117	<0.20	IFNG (7.8)	STAT4 (5.4)	CLNK (5.2)	IRF8 (5.1)	ITGAD (4.8)	TNFSF4 (4.7)	ITGAX (4.3)	PRDM1 (4.2)	WARS (4.2)	LCP1 (4.2)
GO:0035710	CD4-positive, alpha-beta T cell activation	0.00117	<0.20	IDO2 (4.2)	ENTHD1 (4.0)	ANKRD10-IT1 (3.5)	FAM18A (3.5)	ENSG00000251230 (3.3)	CCL22 (3.2)	SNX11 (3.0)	SIRPD (2.9)	FAM55C (2.8)	TNFSF4 (2.8)
MP:0008720	impaired neutrophil chemotaxis	0.00119	<0.20	ITGAM (6.1)	SIGLEC5 (6.1)	LCP1 (5.7)	NCF2 (5.2)	SYK (5.1)	DEF6 (4.8)	PLCG2 (4.5)	ITGAX (3.9)	WDFY4 (3.9)	IL17RA (3.9)
ENSG00000177455	CD19 PPI subnetwork	0.00122	<0.20	BANK1 (9.1)	BLK (9.1)	FCRLA (8.3)	SPIB (7.6)	WDFY4 (6.8)	SYK (6.4)	PLCG2 (5.6)	PRKCB (4.1)	ACAP1 (3.7)	CSK (3.6)
GO:0051249	regulation of lymphocyte activation	0.00123	<0.20	TNFSF4 (4.0)	SKAP1 (3.7)	STAT4 (3.7)	NAPSB (3.6)	FCRLA (3.5)	IKZF2 (3.0)	BLK (3.0)	FAM55C (3.0)	ENSG00000253522 (2.9)	CCL22 (2.9)
MP:0005154	increased B cell proliferation	0.00123	<0.20	FCRLA (7.5)	SPIB (7.3)	BLK (7.1)	WDFY4 (6.3)	SYK (5.5)	PLCG2 (5.4)	BANK1 (4.9)	IRF8 (4.9)	LCP1 (4.8)	DAPP1 (4.6)
GO:0002718	regulation of cytokine production involved in immune response	0.00123	<0.20	ENSG00000231304 (3.8)	ENSG00000251575 (3.7)	SIRPD (3.3)	ENSG00000234007 (3.2)	LY86-AS1 (3.1)	ENSG00000224711 (3.0)	ENSG00000240476 (3.0)	ENSG00000248339 (3.0)	ENSG00000203739 (2.9)	IFNA7 (2.7)
MP:0002391	abnormal Peyer's patch germinal center morphology	0.00124	<0.20	SPIB (5.0)	BLK (4.4)	TNIP1 (4.4)	FCRLA (4.3)	ACAP1 (4.0)	TNFAIP3 (3.8)	DAPP1 (3.7)	IRF5 (3.4)	IPCEF1 (3.4)	WDFY4 (3.3)
KEGG_PRIMARY_IMMUNODEFICIENCY	KEGG_PRIMARY_IMMUNODEFICIENCY	0.00126	<0.20	SPIB (7.3)	BLK (7.0)	BANK1 (6.4)	FCRLA (6.3)	HMHB1 (5.6)	WDFY4 (5.5)	ACAP1 (5.4)	SKAP1 (5.1)	PLCG2 (4.4)	GRAP2 (3.9)
GO:0033209	tumor necrosis factor-mediated signaling pathway	0.00127	<0.20	ZNF43 (3.4)	ENSG00000249923 (3.3)	ENSG00000254588 (2.9)	ENSG00000227028 (2.9)	ZNF267 (2.7)	PLEKHG5 (2.7)	RBBP9 (2.6)	NADSYN1 (2.6)	BLOC1S2 (2.4)	KLHL9 (2.4)
GO:0002695	negative regulation of leukocyte activation	0.00131	<0.20	ENSG00000203739 (3.8)	TNFSF4 (3.5)	CREM (3.2)	IKZF2 (3.2)	ENSG00000248391 (3.1)	IFNG (3.0)	ARL17A (2.8)	ENSG00000248339 (2.7)	FAM55C (2.6)	ENSG00000204650 (2.6)
MP:0000694	spleen hypoplasia	0.00131	<0.20	BLK (5.6)	FCRLA (5.2)	SPIB (4.2)	STAT4 (4.0)	BANK1 (4.0)	HMHB1 (3.9)	ENSG00000253792 (3.8)	PLCG2 (3.6)	CDK6 (3.2)	TMEM194B (3.2)
MP:0008210	increased mature B cell number	0.00131	<0.20	NAPSB (7.0)	SPIB (6.9)	BLK (6.2)	PLCG2 (5.2)	FCRLA (4.7)	MARCH1 (4.6)	RFPL3-AS1 (4.2)	ENSG00000229140 (3.9)	WDFY4 (3.8)	DAPP1 (3.7)
MP:0009790	decreased susceptibility to viral infection induced morbidity/mortality	0.00131	<0.20	PML (4.4)	TNFAIP3 (4.4)	CLNK (4.3)	IRF8 (4.1)	IFNG (4.0)	ENSG00000251230 (3.9)	ITGAX (3.6)	STAT1 (3.5)	NFKBIZ (3.4)	FCGR2B (3.2)
MP:0008782	increased B cell apoptosis	0.00133	<0.20	FCRLA (7.9)	BLK (7.5)	SYK (6.8)	SPIB (6.5)	WDFY4 (5.8)	BANK1 (5.7)	PLCG2 (5.1)	RASGRP3 (4.7)	NAPSB (4.3)	IRF8 (4.2)
GO:0043372	positive regulation of CD4-positive, alpha-beta T cell differentiation	0.00137	<0.20	ANKRD10-IT1 (5.2)	SNX11 (4.3)	FAM18A (4.1)	ENSG00000203739 (4.0)	LINC00347 (3.6)	CCL22 (3.4)	AACSP1 (3.4)	ENSG00000235531 (3.2)	C12orf12 (3.2)	TSPAN33 (3.1)
GO:2000516	positive regulation of CD4-positive, alpha-beta T cell activation	0.00137	<0.20	ANKRD10-IT1 (5.2)	SNX11 (4.3)	FAM18A (4.1)	ENSG00000203739 (4.0)	LINC00347 (3.6)	CCL22 (3.4)	AACSP1 (3.4)	ENSG00000235531 (3.2)	C12orf12 (3.2)	TSPAN33 (3.1)
MP:0008699	increased interleukin-4 secretion	0.00139	<0.20	SKAP1 (4.9)	CREM (4.6)	STAT4 (4.1)	IFNG (3.9)	ST8SIA4 (3.8)	CCL22 (3.8)	PRDM1 (3.7)	STAT1 (3.2)	TNFSF4 (3.2)	ACAP1 (3.1)
MP:0003179	decreased platelet cell number	0.00139	<0.20	GP6 (9.0)	GRAP2 (5.8)	DAPP1 (3.9)	SH3BGRL2 (3.7)	SLFN5 (3.4)	PLSCR1 (3.3)	PLCG2 (3.1)	THBS1 (3.0)	SYK (2.9)	CMIP (2.9)
GO:0050867	positive regulation of cell activation	0.00141	<0.20	TNFSF4 (3.8)	STAT4 (3.7)	SKAP1 (3.7)	GRAP2 (3.5)	NAPSB (3.4)	DAPP1 (3.1)	FCRLA (3.1)	CCL22 (3.1)	WDFY4 (3.0)	IRF8 (2.9)
MP:0005011	increased eosinophil cell number	0.00141	<0.20	IRF5 (4.0)	ITGAX (3.8)	GRAP2 (3.5)	NCF2 (3.2)	ST8SIA4 (3.2)	LCP1 (3.1)	IL17RA (3.1)	FXYD5 (3.0)	ENSG00000227028 (2.9)	ITGAM (2.8)
MP:0001802	arrested B cell differentiation	0.00142	<0.20	BLK (9.3)	SPIB (8.5)	FCRLA (8.1)	WDFY4 (7.5)	BANK1 (7.2)	SYK (7.0)	PLCG2 (6.1)	ENSG00000253792 (4.6)	TMPRSS3 (4.2)	PRKCB (3.8)
MP:0001585	hemolytic anemia	0.00142	<0.20	GYPA (9.5)	AHSP (7.3)	TSPAN33 (3.9)	PRELID2 (3.0)	PNPO (2.9)	OSBPL6 (2.8)	KLF3 (2.8)	SLC39A8 (2.6)	SLC25A47 (2.4)	GRAP2 (2.3)
MP:0003132	increased pre-B cell number	0.00144	<0.20	BLK (7.6)	SPIB (7.4)	BANK1 (6.5)	WDFY4 (5.9)	FCRLA (5.8)	IRF8 (5.5)	NAPSB (5.3)	SYK (5.3)	FCGR2B (3.9)	ENSG00000253792 (3.7)
ENSG00000164708	PGAM2 PPI subnetwork	0.00144	<0.20	MIR210HG (4.7)	CACYBP (4.1)	UBBP1 (4.1)	PDIA3 (3.3)	MYBPC2 (3.0)	FXR1 (2.7)	COX6A2 (2.6)	MYOC (2.6)	ENSG00000245832 (2.6)	KCTD11 (2.6)
MP:0004816	abnormal class switch recombination	0.00147	<0.20	SPIB (6.7)	BLK (5.5)	NFATC1 (5.1)	BANK1 (5.0)	FCRLA (4.8)	TNFAIP3 (4.6)	ETS1 (4.3)	CCL22 (4.2)	WDFY4 (3.9)	ENSG00000253522 (3.9)
GO:0002292	T cell differentiation involved in immune response	0.00154	<0.20	IDO2 (4.8)	ENTHD1 (3.9)	MYO3B (3.9)	FAM18A (3.7)	ENSG00000251230 (3.4)	KIAA0664L3 (3.2)	SNX11 (3.1)	TNFSF4 (3.0)	ENSG00000227028 (2.9)	ANKRD10-IT1 (2.9)
MP:0000693	spleen hyperplasia	0.00155	<0.20	IRF5 (4.4)	NFKBIZ (4.1)	LCP1 (4.0)	SYK (4.0)	TNFAIP3 (3.7)	IRF8 (3.6)	WDFY4 (3.6)	SPIB (3.6)	NFATC1 (3.6)	NAPSB (3.5)
ENSG00000141968	VAV1 PPI subnetwork	0.00158	<0.20	LCP1 (5.3)	ACAP1 (4.9)	DEF6 (4.4)	PRKCB (4.1)	ICAM3 (3.7)	WDFY4 (3.7)	PLCG2 (3.4)	GRAP2 (3.4)	ETS1 (3.3)	FCRLA (3.3)
GO:0005529	GO:0005529	0.00162	<0.20	ABCA13 (4.1)	SLC25A47 (3.9)	ITGAM (3.9)	CSTA (3.8)	FCGR2B (3.8)	NCF2 (3.7)	CD36 (3.4)	SIGLEC5 (3.3)	GALC (3.3)	HK2 (3.3)
ENSG00000165025	SYK PPI subnetwork	0.00166	<0.20	FCRLA (6.4)	ACAP1 (6.4)	WDFY4 (6.1)	BLK (5.9)	SPIB (5.5)	PLCG2 (5.4)	SYK (5.1)	PRKCB (5.1)	BANK1 (5.1)	LCP1 (5.0)
MP:0000240	extramedullary hematopoiesis	0.00166	<0.20	GYPA (5.8)	AHSP (4.9)	TNFAIP3 (4.1)	DAPP1 (3.9)	TYK2 (3.6)	NFATC1 (3.4)	TNFAIP8 (3.4)	NFKBIZ (3.4)	TNIP1 (3.3)	IRF8 (3.3)
ENSG00000187266	EPOR PPI subnetwork	0.0017	<0.20	IFNA7 (9.0)	IFNA5 (8.9)	IFNA8 (8.4)	IFNA2 (7.2)	IFNG (5.6)	ENSG00000251230 (4.6)	CCL22 (4.5)	ARL5B (3.9)	NFKBIZ (3.8)	IFNA6 (3.6)
GO:0045620	negative regulation of lymphocyte differentiation	0.0017	<0.20	ENSG00000227028 (4.0)	IFNA7 (3.9)	IFNA8 (3.7)	IFNA5 (3.5)	ENSG00000232860 (3.4)	LINC00347 (3.1)	ARL17A (3.1)	MGAT5 (2.9)	ENSG00000203739 (2.9)	ENSG00000254262 (2.9)
MP:0008561	decreased tumor necrosis factor secretion	0.00174	<0.20	FCGR2B (7.2)	MARCH1 (5.6)	NCF2 (5.1)	SYK (5.1)	BANK1 (5.0)	IRF8 (5.0)	LCP1 (4.6)	IRF5 (4.5)	NAPSB (4.4)	WDFY4 (4.3)
GO:0046631	alpha-beta T cell activation	0.00174	<0.20	IDO2 (4.2)	SUCLA2-AS1 (3.6)	STAT4 (3.6)	CLNK (3.6)	ENTHD1 (3.6)	FAM55C (3.2)	SKAP1 (3.2)	NAPSB (3.1)	ZNF100 (3.0)	ENSG00000249923 (2.9)
GO:0005741	mitochondrial outer membrane	0.00174	<0.20	ACACB (4.1)	SLC25A19 (3.8)	PDHX (3.8)	RDH13 (3.5)	PPARGC1A (3.3)	STARD7 (3.2)	NUDT19 (2.8)	DDO (2.7)	AMZ2 (2.6)	MLYCD (2.5)
GO:0002696	positive regulation of leukocyte activation	0.00178	<0.20	TNFSF4 (3.8)	SKAP1 (3.8)	STAT4 (3.8)	NAPSB (3.4)	GRAP2 (3.4)	FCRLA (3.0)	CCL22 (3.0)	WDFY4 (3.0)	BLK (3.0)	IRF8 (2.9)
ENSG00000085511	MAP3K4 PPI subnetwork	0.00178	<0.20	ITPKC (3.3)	MTMR3 (3.2)	SMCR7 (3.2)	ENSG00000226097 (3.1)	LRRFIP1 (2.9)	PRDM10 (2.9)	PRKAB2 (2.8)	BHLHE40 (2.8)	ARHGAP27 (2.6)	CSK (2.5)
MP:0008567	decreased interferon-gamma secretion	0.00178	<0.20	IFNG (6.2)	STAT4 (5.8)	IRF8 (5.7)	ITGAX (4.7)	CCL22 (4.7)	STAT1 (4.4)	LCP1 (4.3)	TNFAIP3 (4.2)	SKAP1 (4.0)	NFKBIZ (3.9)
MP:0004502	decreased incidence of chemically-induced tumors	0.00179	<0.20	NFKBIZ (5.0)	ENSG00000251230 (4.6)	CD44 (4.0)	ENSG00000253522 (3.9)	UXS1 (3.9)	ENSG00000235531 (3.8)	CCL22 (3.5)	ZC3H12C (3.2)	SLC39A8 (3.2)	SLFN5 (3.2)
MP:0002451	abnormal macrophage physiology	0.00185	<0.20	NCF2 (5.9)	ITGAX (5.8)	NFKBIZ (5.3)	FCGR2B (5.2)	ITGAM (5.1)	IRF5 (4.9)	TNFAIP3 (4.9)	CTSB (4.9)	IRF8 (4.5)	MARCH1 (4.3)
MP:0002418	increased susceptibility to viral infection	0.00188	<0.20	IRF7 (9.7)	STAT1 (8.8)	MX2 (6.6)	PML (6.0)	TRIM5 (5.9)	PLSCR1 (5.4)	IRF8 (4.6)	TLR3 (4.5)	SLFN5 (4.1)	TYK2 (3.9)
MP:0002664	decreased circulating adrenocorticotropin level	0.0019	<0.20	PRL (4.2)	SLC35F3 (3.5)	C21orf62 (3.1)	IQCJ-SCHIP1-AS1 (2.8)	ENSG00000245448 (2.7)	HNF1B (2.7)	HMHB1 (2.7)	GCNT1P1 (2.7)	ACACB (2.6)	DARC (2.6)
GO:0019200	carbohydrate kinase activity	0.002	<0.20	MIR210HG (4.9)	PRELID2 (4.8)	HK2 (4.1)	ENSG00000253426 (3.9)	BHLHE40 (3.6)	C6orf223 (3.4)	CDK5RAP3 (3.0)	C21orf62 (2.8)	PLEKHA2 (2.7)	XPNPEP1 (2.6)
GO:0002822	regulation of adaptive immune response based on somatic recombination of immune receptors built from immunoglobulin superfamily domains	0.00201	<0.20	ENSG00000251230 (4.2)	ENTHD1 (3.6)	IFNA2 (3.4)	NAPSB (3.2)	IRF8 (3.2)	TNFSF4 (3.1)	CCL22 (3.0)	FAM55C (2.9)	WDFY4 (2.8)	IFNA7 (2.8)
GO:0051251	positive regulation of lymphocyte activation	0.00201	<0.20	SKAP1 (3.8)	TNFSF4 (3.7)	STAT4 (3.6)	NAPSB (3.2)	GRAP2 (3.1)	FCRLA (3.1)	WDFY4 (3.1)	BLK (3.0)	IRF8 (2.9)	ENSG00000253522 (2.9)
REACTOME_INTERLEUKIN:2_SIGNALING	REACTOME_INTERLEUKIN:2_SIGNALING	0.00205	<0.20	IFNG (5.9)	ST8SIA4 (4.1)	TNFSF4 (3.8)	LCP1 (3.7)	ICAM3 (3.7)	STAT4 (3.5)	ACAP1 (3.3)	TYK2 (3.3)	GRB2 (3.2)	DEF6 (3.2)
MP:0000218	increased leukocyte cell number	0.0021	<0.20	TNFAIP3 (4.6)	NFKBIZ (4.6)	DAPP1 (4.5)	ST8SIA4 (4.0)	IL17RA (4.0)	ITGAD (4.0)	LCP1 (4.0)	ACAP1 (3.7)	IRF8 (3.7)	DEF6 (3.6)
MP:0008173	increased follicular B cell number	0.00212	<0.20	NAPSB (5.0)	SPIB (4.8)	PLCG2 (4.3)	FCRLA (4.0)	LCP1 (3.5)	RASGRP3 (3.3)	ST8SIA4 (3.3)	ICAM3 (3.3)	TNFAIP8 (3.3)	ETS1 (3.2)
MP:0000219	increased neutrophil cell number	0.00214	<0.20	FXYD5 (4.7)	ITGAM (4.2)	DARC (4.2)	LCP1 (4.2)	DEF6 (4.0)	IRF5 (3.9)	ACAP1 (3.6)	PLCG2 (3.3)	SYK (3.2)	CMTM7 (3.0)
ENSG00000162434	JAK1 PPI subnetwork	0.00217	<0.20	WDFY4 (3.8)	ACAP1 (3.8)	ITGAM (3.7)	IL17RA (3.7)	ST8SIA4 (3.6)	ITGAX (3.6)	FCGR2B (3.4)	CCL22 (3.4)	SPIB (3.4)	IRF5 (3.3)
GO:0051250	negative regulation of lymphocyte activation	0.00219	<0.20	ENSG00000203739 (4.0)	TNFSF4 (3.8)	IKZF2 (3.8)	CREM (3.6)	IFNG (3.2)	ENSG00000248391 (3.0)	MIF4GD (2.7)	ARL17A (2.6)	ENSG00000227028 (2.5)	ST8SIA4 (2.5)
MP:0004952	increased spleen weight	0.00222	<0.20	AHSP (9.0)	GYPA (8.1)	CD36 (4.0)	CTSB (4.0)	TSPAN33 (3.2)	IL17RA (3.2)	BHLHE40 (3.0)	IRF5 (3.0)	SYK (2.9)	ITGAD (2.8)
ENSG00000157404	KIT PPI subnetwork	0.00223	<0.20	SPRED2 (4.4)	PLCG2 (3.7)	SYK (3.5)	RASGRP3 (3.3)	TBC1D1 (3.3)	TNFAIP8 (3.3)	GRAP2 (3.1)	SPRY4 (3.1)	NFATC1 (3.0)	FCGR2B (3.0)
REACTOME_CYTOKINE_SIGNALING_IN_IMMUNE_SYSTEM	REACTOME_CYTOKINE_SIGNALING_IN_IMMUNE_SYSTEM	0.0023	<0.20	IRF7 (11.1)	STAT1 (10.6)	MX2 (8.6)	PLSCR1 (8.5)	TRIM5 (6.7)	PML (6.3)	SLFN5 (4.7)	TLR3 (4.3)	TNFAIP3 (3.8)	IFNA5 (3.6)
GO:0002684	positive regulation of immune system process	0.00232	<0.20	NAPSB (3.9)	FCRLA (3.6)	MARCH1 (3.6)	BLK (3.6)	BANK1 (3.5)	WDFY4 (3.5)	IGHV1-69 (3.5)	FCGR2B (3.2)	SKAP1 (3.1)	IRF8 (3.0)
GO:0002293	alpha-beta T cell differentiation involved in immune response	0.00233	<0.20	IDO2 (4.8)	MYO3B (3.9)	FAM18A (3.9)	ENTHD1 (3.8)	ENSG00000251230 (3.6)	SNX11 (3.2)	KIAA0664L3 (3.2)	TNFSF4 (3.1)	ENSG00000245448 (3.0)	ANKRD10-IT1 (3.0)
GO:0002287	alpha-beta T cell activation involved in immune response	0.00233	<0.20	IDO2 (4.8)	MYO3B (3.9)	FAM18A (3.9)	ENTHD1 (3.8)	ENSG00000251230 (3.6)	SNX11 (3.2)	KIAA0664L3 (3.2)	TNFSF4 (3.1)	ENSG00000245448 (3.0)	ANKRD10-IT1 (3.0)
MP:0009788	increased susceptibility to bacterial infection induced morbidity/mortality	0.00234	<0.20	NFKBIZ (5.3)	TNFAIP3 (5.2)	TNIP1 (5.2)	CSTA (4.8)	ENSG00000251230 (4.5)	SIGLEC5 (4.4)	IRF7 (4.0)	NCF2 (3.8)	CCL22 (3.8)	IRF8 (3.8)
ENSG00000204120	GIGYF2 PPI subnetwork	0.00234	<0.20	POLR3F (3.5)	DTD1 (3.0)	CDC37 (2.8)	LINC00290 (2.6)	SNRPA (2.6)	GLRA3 (2.5)	FXYD5 (2.5)	MED15 (2.5)	CCDC109B (2.4)	TOMM20 (2.3)
ENSG00000087266	SH3BP2 PPI subnetwork	0.00241	<0.20	ACAP1 (5.3)	DEF6 (4.8)	NAPSB (3.9)	WDFY4 (3.8)	NAV1 (3.6)	BLK (3.4)	CSK (3.4)	SKAP1 (3.3)	IRF8 (3.2)	CLNK (3.1)
MP:0005014	increased B cell number	0.00262	<0.20	SPIB (5.3)	IRF8 (4.3)	NAPSB (4.2)	WDFY4 (4.0)	NFATC1 (3.9)	BLK (3.8)	ETS1 (3.7)	DEF6 (3.4)	ACAP1 (3.4)	TNFAIP3 (3.4)
ENSG00000127191	TRAF2 PPI subnetwork	0.00265	<0.20	TNIP1 (5.2)	ZNF267 (4.7)	ENSG00000253522 (3.7)	CCL22 (3.3)	SNX11 (3.3)	TNFAIP3 (3.2)	BHLHE40 (3.1)	TYK2 (3.1)	DEXI (3.1)	ZC3H12C (3.1)
ENSG00000012124	CD22 PPI subnetwork	0.00266	<0.20	BLK (5.0)	FCRLA (4.9)	WDFY4 (4.8)	PLCG2 (4.8)	FCGR2B (4.4)	PRKCB (4.2)	IGHV1-69 (4.0)	LCP1 (4.0)	CSK (3.8)	SPIB (3.8)
MP:0000208	decreased hematocrit	0.0027	<0.20	GYPA (10.5)	AHSP (9.6)	CTSB (4.0)	TSPAN33 (3.4)	IYD (3.3)	PNPO (3.0)	NFKBIZ (2.9)	MFHAS1 (2.8)	ARHGAP31 (2.6)	GRAP2 (2.5)
MP:0003436	decreased susceptibility to induced arthritis	0.00271	<0.20	ITGAM (5.9)	NCF2 (5.5)	SIGLEC5 (4.7)	SYK (4.5)	LCP1 (4.3)	IRF5 (4.3)	WDFY4 (4.0)	FCGR2B (4.0)	DEF6 (3.7)	ST8SIA4 (3.7)
ENSG00000165458	INPPL1 PPI subnetwork	0.00273	<0.20	ATP10D (2.9)	HSPB8 (2.7)	PPARD (2.7)	MARCH1 (2.7)	GRB2 (2.7)	POM121L12 (2.7)	NFATC1 (2.6)	ARHGAP27 (2.5)	ENSG00000179935 (2.5)	DNAJB14 (2.5)
GO:0046651	lymphocyte proliferation	0.00276	<0.20	TNFSF4 (3.9)	FCRLA (3.1)	BANK1 (3.0)	PRDM1 (2.9)	FAM55C (2.9)	ENSG00000253510 (2.9)	CDK6 (2.9)	STAT4 (2.9)	ENTHD1 (2.9)	DAPP1 (2.8)
GO:2000106	regulation of leukocyte apoptotic process	0.00278	<0.20	ENSG00000257097 (3.6)	IDO2 (3.4)	MAP1LC3A (3.3)	LINC00347 (3.2)	PRSS54 (3.2)	ENSG00000225670 (3.2)	IGHV1-69 (3.0)	ENSG00000253510 (3.0)	RNF150 (3.0)	SPIB (2.9)
GO:0050870	positive regulation of T cell activation	0.00278	<0.20	SKAP1 (4.0)	IKZF2 (3.5)	NAPSB (3.4)	STAT4 (3.4)	TNFSF4 (3.3)	ENSG00000253510 (3.2)	CCL22 (3.1)	IPCEF1 (3.0)	TSPAN33 (2.9)	WDFY4 (2.9)
MP:0002442	abnormal leukocyte physiology	0.00279	<0.20	ITGAM (5.7)	LCP1 (5.2)	IRF8 (4.9)	PLCG2 (4.4)	STAT4 (4.3)	CD44 (4.1)	DEF6 (4.0)	NAPSB (4.0)	ITGAX (3.9)	FXYD5 (3.8)
MP:0008476	increased spleen red pulp amount	0.00287	<0.20	AHSP (5.2)	GYPA (4.5)	IFNG (3.5)	TNIP1 (3.4)	FBRS (3.3)	TNFAIP3 (3.2)	TNFAIP8 (3.2)	NFATC1 (3.1)	IRF8 (3.1)	ADCK4 (2.7)
GO:0046649	lymphocyte activation	0.00292	<0.20	FCRLA (5.1)	BLK (5.1)	NAPSB (4.8)	BANK1 (4.5)	SPIB (4.3)	WDFY4 (3.7)	DEF6 (3.6)	SKAP1 (3.5)	STAT4 (3.5)	ACAP1 (3.4)
GO:0030308	negative regulation of cell growth	0.00295	<0.20	ENSG00000249988 (3.1)	C1QTNF2 (2.9)	KCTD6 (2.9)	ENSG00000235531 (2.8)	DSEL (2.8)	ENSG00000250131 (2.8)	ENSG00000258441 (2.7)	KLHL9 (2.6)	C12orf28 (2.6)	A4GALT (2.5)
GO:0002521	leukocyte differentiation	0.00296	<0.20	ENSG00000227028 (3.9)	BLK (3.5)	FCRLA (3.5)	GRAP2 (3.2)	DEF6 (3.2)	WDFY4 (3.2)	NAPSB (3.1)	TNFSF4 (3.1)	CDK6 (3.1)	NFATC1 (2.9)
ENSG00000056972	TRAF3IP2 PPI subnetwork	0.003	<0.20	TNIP1 (4.7)	SNX11 (4.6)	CCL22 (4.0)	TNFAIP3 (3.4)	ENSG00000253522 (3.3)	TNFAIP8 (3.3)	ZNF267 (3.1)	C9orf37 (3.0)	CYP7B1 (2.9)	PLEKHA2 (2.8)
ENSG00000100906	NFKBIA PPI subnetwork	0.00301	<0.20	TNIP1 (4.7)	TNFAIP3 (3.5)	UXS1 (3.4)	MFHAS1 (3.2)	CACYBP (3.1)	TYK2 (3.1)	GRB2 (2.9)	CBX1 (2.9)	DNAJB6 (2.9)	ITPKC (2.8)
MP:0005016	decreased lymphocyte cell number	0.00301	<0.20	CMTM7 (4.0)	ACAP1 (3.9)	ENSG00000229140 (3.8)	DEF6 (3.8)	LCP1 (3.7)	WDFY4 (3.6)	TNFAIP8 (3.6)	PRKCB (3.6)	ST8SIA4 (3.3)	ZNF267 (3.3)
MP:0002494	increased IgM level	0.00303	<0.20	SPIB (8.4)	FCRLA (7.4)	BLK (7.3)	WDFY4 (6.1)	BANK1 (5.8)	SYK (5.5)	PLCG2 (5.4)	CCL22 (4.7)	TNFAIP3 (4.6)	ACAP1 (4.6)
GO:0050671	positive regulation of lymphocyte proliferation	0.00305	<0.20	TNFSF4 (3.7)	ENSG00000251575 (3.2)	ENSG00000204650 (3.1)	DAPP1 (3.1)	STAT4 (3.0)	FAM55C (3.0)	ENSG00000257097 (2.9)	ENSG00000253522 (2.8)	PRDM1 (2.8)	GRAP2 (2.8)
MP:0008079	decreased CD8-positive T cell number	0.00306	<0.20	ACAP1 (6.3)	SKAP1 (5.8)	STAT4 (5.0)	LCP1 (4.9)	IFNG (4.4)	ETS1 (4.1)	STAT1 (4.0)	TNFAIP3 (4.0)	PRKCB (4.0)	GRAP2 (3.7)
GO:0002828	regulation of type 2 immune response	0.00309	<0.20	IFNA8 (7.1)	IFNA7 (6.7)	IFNA5 (6.5)	IDO2 (4.4)	IFNA2 (4.3)	IFNA6 (3.8)	ENSG00000227028 (3.5)	ENSG00000257718 (3.3)	ENSG00000235531 (3.3)	APOBEC4 (3.2)
MP:0001860	liver inflammation	0.0031	<0.20	NFKBIZ (4.8)	NFATC1 (4.0)	IFNG (4.0)	BHLHE40 (3.7)	SLC25A47 (3.5)	ADH1A (3.5)	IRF8 (3.3)	ITGAX (3.2)	FXYD5 (3.2)	IRF5 (3.1)
ENSG00000173110	HSPA6 PPI subnetwork	0.00311	<0.20	TNIP1 (3.8)	NFE2L1 (3.7)	NFKBIZ (3.4)	TNFAIP3 (3.3)	SCUBE2 (3.1)	CACYBP (3.1)	DNAJB6 (3.0)	CD44 (3.0)	MFHAS1 (3.0)	PDIA3 (2.9)
GO:0046641	positive regulation of alpha-beta T cell proliferation	0.00311	<0.20	ZNF100 (4.9)	IDO2 (4.7)	ENTHD1 (4.2)	FAM18A (3.6)	SNX11 (3.2)	RABGAP1L (3.1)	TSPAN33 (3.0)	CCL22 (3.0)	ZC3H12C (2.9)	ZNF843 (2.9)
GO:0045321	leukocyte activation	0.00313	<0.20	BLK (4.8)	FCRLA (4.8)	NAPSB (4.8)	BANK1 (4.2)	SPIB (4.0)	WDFY4 (3.7)	DEF6 (3.4)	STAT4 (3.3)	SKAP1 (3.2)	ACAP1 (3.2)
GO:0050863	regulation of T cell activation	0.00326	<0.20	SKAP1 (4.1)	IKZF2 (3.9)	NAPSB (3.8)	TNFSF4 (3.3)	STAT4 (3.2)	FCRLA (3.1)	FAM55C (3.0)	ACAP1 (3.0)	MIF4GD (2.9)	IPCEF1 (2.9)
REACTOME_TOLL_LIKE_RECEPTOR_4_TLR4_CASCADE	REACTOME_TOLL_LIKE_RECEPTOR_4_TLR4_CASCADE	0.00327	<0.20	TNIP1 (5.4)	IRF5 (5.0)	NFKBIZ (4.7)	TNFAIP3 (4.6)	TYK2 (3.8)	MARCH1 (3.6)	IL17RA (3.4)	NAB1 (3.4)	ARHGAP27 (3.3)	KLF3 (3.0)
GO:0050776	regulation of immune response	0.00333	<0.20	IFNA7 (4.8)	IFNA8 (4.7)	IFNA5 (4.7)	IFNA2 (4.4)	NAPSB (4.2)	ICAM3 (3.4)	MARCH1 (3.4)	IRF8 (3.3)	FCRLA (3.2)	BANK1 (3.1)
GO:0002819	regulation of adaptive immune response	0.00334	<0.20	ENSG00000251230 (4.0)	IFNA2 (3.6)	ENTHD1 (3.3)	TNFSF4 (3.2)	IRF8 (3.2)	CCL22 (3.0)	IPCEF1 (3.0)	FAM55C (3.0)	NAPSB (3.0)	ZNF267 (3.0)
MP:0002467	impaired neutrophil phagocytosis	0.00338	<0.20	SIGLEC5 (6.1)	NCF2 (5.5)	FCGR2B (5.4)	WDFY4 (5.0)	SYK (4.8)	ITGAM (4.7)	IRF5 (4.4)	PLCG2 (4.2)	ITGAX (3.9)	C10orf55 (3.7)
MP:0008209	decreased pre-B cell number	0.00339	<0.20	SPIB (7.0)	BLK (6.7)	FCRLA (5.7)	BANK1 (5.5)	WDFY4 (5.2)	SYK (4.8)	ENSG00000227028 (4.6)	PLCG2 (4.5)	HMHB1 (4.2)	ENSG00000253792 (3.3)
MP:0005399	increased susceptibility to fungal infection	0.00341	<0.20	ITGAM (6.0)	NCF2 (5.4)	NFKBIZ (4.8)	CSTA (4.4)	ENSG00000240476 (3.9)	FCGR2B (3.5)	ITGAX (3.4)	C10orf55 (3.3)	GFPT2 (3.0)	MARCH1 (3.0)
GO:0002440	production of molecular mediator of immune response	0.00344	<0.20	BLK (3.6)	LY86-AS1 (3.4)	HMHB1 (3.2)	ENSG00000227028 (3.2)	ENSG00000251575 (3.0)	FCRLA (3.0)	ZNF267 (2.8)	ENSG00000240476 (2.8)	ENSG00000259478 (2.7)	ENSG00000253522 (2.7)
KEGG_ASTHMA	KEGG_ASTHMA	0.00344	<0.20	IRF8 (5.2)	FCGR2B (4.8)	NCF2 (4.6)	IFNG (4.5)	CCL22 (4.3)	TSPAN33 (3.5)	LCP1 (3.4)	ITGAM (3.3)	DAPP1 (3.2)	MARCH1 (2.9)
MP:0008396	abnormal osteoclast differentiation	0.00345	<0.20	NFKBIZ (5.0)	NCF2 (4.5)	ITGAM (4.4)	CCL22 (3.8)	IRF5 (3.8)	CD36 (3.7)	SLFN5 (3.7)	CD44 (3.7)	ST8SIA4 (3.6)	FXYD5 (3.6)
MP:0008181	increased marginal zone B cell number	0.00346	<0.20	SPIB (7.9)	BANK1 (6.4)	MARCH1 (6.1)	FCRLA (6.0)	SYK (5.9)	BLK (5.9)	PLCG2 (5.2)	WDFY4 (4.9)	IRF5 (4.8)	NAPSB (4.7)
MP:0005425	increased macrophage cell number	0.00347	<0.20	ENSG00000253522 (4.7)	TNIP1 (4.2)	NAPSA (4.2)	LCP1 (4.1)	NFKBIZ (4.0)	TNFAIP3 (3.8)	CDK6 (3.7)	SYK (3.7)	ITGAX (3.4)	WDFY4 (3.4)
MP:0008044	increased NK cell number	0.00349	<0.20	PLCG2 (4.2)	CLNK (4.0)	PRDM1 (4.0)	ST8SIA4 (3.8)	ITGAM (3.8)	SYK (3.7)	ITGAD (3.6)	ITGAX (3.6)	TNFSF4 (3.6)	LCP1 (3.5)
ENSG00000115085	ZAP70 PPI subnetwork	0.00351	<0.20	ACAP1 (7.0)	SKAP1 (6.0)	DEF6 (4.7)	GRAP2 (4.6)	FCRLA (4.2)	LCP1 (4.2)	WDFY4 (4.1)	IRF8 (4.0)	PRKCB (3.9)	NAPSB (3.9)
ENSG00000082512	TRAF5 PPI subnetwork	0.00353	<0.20	SNX11 (5.0)	CCL22 (4.4)	ZNF267 (3.7)	TNIP1 (3.6)	TSPAN33 (3.1)	ZC3H12C (3.0)	ENSG00000235531 (2.9)	FAM129A (2.8)	ENSG00000254588 (2.8)	GEM (2.7)
GO:0002764	immune response-regulating signaling pathway	0.00357	<0.20	FCRLA (4.6)	MARCH1 (4.4)	BLK (4.3)	BANK1 (4.2)	WDFY4 (3.9)	ICAM3 (3.5)	IRF5 (3.4)	SPIB (3.4)	CSK (3.3)	IKZF2 (3.3)
GO:0042104	positive regulation of activated T cell proliferation	0.00357	<0.20	ENTHD1 (4.1)	ITGAD (3.7)	ENSG00000204650 (3.5)	ENSG00000251230 (3.1)	TMPRSS3 (3.0)	LY86-AS1 (2.9)	TNFSF4 (2.9)	ZNF843 (2.8)	ENSG00000236741 (2.7)	ATF7IP2 (2.6)
MP:0008705	increased interleukin-6 secretion	0.00361	<0.20	IRF5 (4.8)	ITGAM (4.5)	NFKBIZ (4.3)	IRF7 (4.3)	WDFY4 (3.6)	PLCG2 (3.6)	TNFAIP3 (3.6)	SLFN5 (3.4)	SLC15A4 (3.3)	LCP1 (3.2)
GO:0031968	organelle outer membrane	0.00363	<0.20	ACACB (4.6)	PDHX (3.7)	SLC25A19 (3.6)	STARD7 (3.5)	RDH13 (3.4)	BLID (3.1)	ACSS2 (3.0)	PDE6A (3.0)	PPARGC1A (2.7)	NUDT19 (2.6)
MP:0003724	increased susceptibility to induced arthritis	0.00372	<0.20	DARC (5.4)	NFKBIZ (4.1)	SIGLEC5 (4.0)	THBS1 (3.1)	ENSG00000247225 (3.1)	IL17RA (3.0)	MYOC (3.0)	ENSG00000251230 (2.9)	FXYD5 (2.9)	C9orf152 (2.9)
GO:0030183	B cell differentiation	0.00375	<0.20	BLK (4.7)	SYK (4.5)	WDFY4 (4.5)	FCRLA (4.4)	BANK1 (4.4)	SPIB (4.3)	ENSG00000227028 (4.0)	NAPSB (4.0)	PLCG2 (4.0)	ENSG00000253792 (3.7)
GO:0070665	positive regulation of leukocyte proliferation	0.00376	<0.20	TNFSF4 (3.6)	ENSG00000204650 (3.2)	ENSG00000251575 (3.1)	STAT4 (3.0)	ENSG00000248339 (3.0)	FAM55C (2.9)	ENSG00000253522 (2.9)	ENTHD1 (2.9)	DAPP1 (2.8)	PRDM1 (2.7)
MP:0002452	abnormal antigen presenting cell physiology	0.00377	<0.20	MARCH1 (4.7)	GFRA2 (4.7)	IRF5 (4.6)	FCGR2B (4.4)	ITGAM (4.0)	ENSG00000253522 (3.9)	NCF2 (3.7)	IRF8 (3.4)	CX3CL1 (3.1)	LCP1 (3.1)
GO:0051607	defense response to virus	0.00378	<0.20	MX2 (7.4)	IRF7 (5.6)	SLFN5 (5.1)	TLR3 (5.0)	TRIM5 (4.8)	PML (4.6)	STAT1 (4.6)	PLSCR1 (4.4)	C21orf49 (3.3)	ENSG00000240476 (3.3)
GO:0032946	positive regulation of mononuclear cell proliferation	0.00381	<0.20	TNFSF4 (3.6)	ENSG00000251575 (3.1)	ENSG00000204650 (3.1)	STAT4 (3.0)	FAM55C (3.0)	DAPP1 (2.9)	ENSG00000253522 (2.9)	ENTHD1 (2.9)	ENSG00000248339 (2.8)	GRAP2 (2.7)
MP:0002144	abnormal B cell differentiation	0.0039	<0.20	BLK (9.3)	SPIB (8.8)	FCRLA (8.8)	WDFY4 (7.1)	BANK1 (7.1)	PLCG2 (7.1)	SYK (6.8)	ENSG00000253792 (4.7)	LCP1 (4.5)	ACAP1 (4.1)
ENSG00000147168	IL2RG PPI subnetwork	0.00391	<0.20	IFNA7 (9.0)	IFNA5 (8.9)	IFNA8 (8.1)	IFNA2 (7.3)	IFNG (6.5)	NFKBIZ (4.5)	CCL22 (4.5)	ENSG00000251230 (4.3)	ARL5B (4.2)	IFNA6 (4.1)
GO:0045063	T-helper 1 cell differentiation	0.00394	<0.20	ENSG00000203739 (5.2)	ANKRD10-IT1 (4.8)	IDO2 (4.5)	ENSG00000227028 (4.1)	SNX11 (4.1)	AACSP1 (3.3)	FAM18A (3.2)	MFHAS1 (3.1)	ENTHD1 (3.1)	ENSG00000235531 (3.0)
ENSG00000100368	CSF2RB PPI subnetwork	0.00395	<0.20	IFNA7 (9.0)	IFNA5 (8.8)	IFNA8 (7.9)	IFNA2 (7.1)	IFNG (5.9)	CCL22 (4.3)	ENSG00000251230 (4.1)	PRDM1 (3.9)	NFKBIZ (3.8)	ST8SIA4 (3.6)
MP:0004883	abnormal vascular wound healing	0.00395	<0.20	ADH1B (4.4)	KCNE4 (4.3)	ENSG00000249955 (4.1)	CMTM7 (3.5)	SLFN5 (3.4)	CX3CL1 (3.3)	SCUBE2 (3.1)	GEM (3.0)	PMEPA1 (2.8)	SPRY4 (2.7)
GO:0007249	I-kappaB kinase/NF-kappaB cascade	0.00395	<0.20	ZNF267 (4.3)	SNX11 (3.2)	ENSG00000253522 (2.9)	TRIM5 (2.8)	TYK2 (2.8)	C9orf72 (2.7)	TNIP1 (2.6)	CPNE8 (2.5)	KIAA0664L3 (2.5)	PML (2.5)
GO:0002757	immune response-activating signal transduction	0.00399	<0.20	MARCH1 (4.3)	FCRLA (4.2)	BANK1 (4.1)	BLK (4.0)	WDFY4 (3.7)	ICAM3 (3.5)	IRF5 (3.3)	CSK (3.3)	SPIB (3.2)	IKZF2 (3.1)
ENSG00000134470	IL15RA PPI subnetwork	0.00402	<0.20	IFNA7 (9.5)	IFNA5 (9.4)	IFNA8 (8.7)	IFNA2 (7.8)	IFNG (6.6)	CCL22 (4.4)	ARL5B (4.4)	NFKBIZ (4.3)	ENSG00000251230 (4.1)	IFNA6 (4.1)
*Z scores denote the strength of association between the given gene and the DEPICT-reconstituted gene set.
SLE=systemic lupus erythematosus, FDR=false discovery rate;
